# Supplementary material for: DNA hydroxymethylation is associated with disease severity and persists at enhancers of oncogenic regions in multiple myeloma
Source: Clin Epigenetics. 2020 Nov 2;12:163. doi: 10.1186/s13148-020-00953-y (PMC7607866; doi:10.1186/s13148-020-00953-y)
Supplement: Supplementary file 1 — Additional file 1. Figure S1: Agilent BioAnalyzer profile of a 5hmC-seq Illumina library. Figure S2: MS quantification of 5mC in genomic plasma cell DNA is independent of age and sex. (A) Dot plot of 5mC global quantification by MS in normal plasma cells from healthy donors (N=5), and of myeloma cells of patients at diagnosis (N=40). (B) Dot plot of 5mC global quantification by MS by disease stage (ISS I N=9; ISS II N=17; ISS III N=13; NA=1). 5mC (C) and 5hmC (D) dot plot of MS quantification depending on the sex of the patients. 5mC (E) and 5hmC (F) dot plot of MS quantification depending on the age of the patients. Figure S3: Survival course depending on DNA methylation (5mC) level-based separation of two risk groups of NDMM (n=20 and 20). Figure S4: 5hmC association with expression and criteria of 5hmC peaks to merge in 5hmC peak clusters. (A) Average level of 5hmC in all genes normalized to the same body length. Red line stands for average 5hmC in genes with high expression level (greater than 100 Reads per Kilobase Million (RPKM)). Orange line stands for medium expression level (between 10 and 100 RPKM). Green line represents lowly expressed genes (between 1 and 10 RPKM), and blue line stands for very lowly expressed genes (below 1 RPKM). (B) Stitching of 5hmC into 5hmC-enriched domains. The y-axis represents the number of peaks left after merging. The x-axis represents the distance between peaks to merge. Each 5hmC sample was analyzed (one color per patient). The distance 12.5 kb was chosen to stitch 5hmC peaks into the 5hmC-enriched domains that we describe in this study. (C) Fraction of overlap between 5hmC-enriched domains of this study and CpG from the Illumina 450K chip. The red bar represents overlap with hypermethylated CpGs in B cell-specific enhancers that were described by Agirre and colleagues (see Additional file 3: Methods). Blue bars represent random CpGs from the same chip. Figure S5: 5hmC allows the identification of a putative CCND2 enhancer. [file 13148_2020_953_MOESM1_ESM.xls]

## Sheet: 1_Patient_info
Supplementary Table 1
sample	age	sex	purity (%, diagnosis)	purity (%, relapse)	t414	del17p	t1416	ccnd1	HD	death	deldeath	group	mC_dG_rep1 [%]	mC_dG_rep2 [%]	hmC_dG_rep1 [%]	hmC_dG_rep2 [%]	mC_dG relapse_rep1 [%]	mC_dG relapse_rep2 [%]	hmC_dG relapse_rep1 [%]	hmC_dG relapse_rep2 [%]
MM1	64	Male	100		FALSE	FALSE	FALSE	FALSE	TRUE	TRUE	1889	HD	1.1679	1.5493	0.00895203	0.014904
MM2	50	Male	100	99	TRUE	FALSE	FALSE	FALSE	FALSE	FALSE	1310	MMSET	1.95254	2.2458	0.0100502	0.0100889	2.13459	2.46004	0.00762771	0.0117257
MM3	64	Female	97		FALSE	FALSE	NA	TRUE	FALSE	TRUE	416	CCND1	1.91998	2.2162	0.00852554	0.0131424
MM4	58	Female	94		FALSE	FALSE	NA	FALSE	TRUE	TRUE	598	HD	1.61308	1.7715	0.0100072	0.0171571
MM5	65	Female	98	100	FALSE	FALSE	FALSE	FALSE	TRUE	TRUE	1089	HD	1.86905	1.79009	0.0111227	0.0107282	1.5446	1.60586	0.00660452	0.0111694
MM6	58	Male	99		FALSE	TRUE	FALSE	TRUE	FALSE	TRUE	772	CCND1	1.85134	1.79722	0.00747191	0.00694894
MM7	57	Female	100	100	TRUE	TRUE	FALSE	FALSE	FALSE	TRUE	331	MMSET	1.75273	2.05551	0.0067922	0.0101048	FAILURE	1.79778	FAILURE	0.00853584
MM8	47	Female	99		FALSE	FALSE	FALSE	FALSE	FALSE	FALSE	2002	Other	1.76429	1.9548	0.0104979	0.0135778
MM9	56	Male	99		FALSE	FALSE	TRUE	FALSE	TRUE	FALSE	1969	HD	1.91163	2.11851	0.0108572	0.0132398
MM10	64	Male	100		TRUE	FALSE	FALSE	FALSE	FALSE	FALSE	1977	MMSET	2.23239	2.3053	0.0111082	0.00916403
MM11	56	Female	89		FALSE	FALSE	NA	TRUE	FALSE	TRUE	1772	CCND1	2.15071	2.20923	0.0158666	0.0114977
MM12	49	Female	99		FALSE	FALSE	NA	FALSE	FALSE	FALSE	1745	Other	2.0075	2.26472	0.00985752	0.0140189
MM13	48	Female	89		FALSE	FALSE	NA	FALSE	TRUE	FALSE	1871	HD	2.19296	2.17929	0.0120504	0.0114957
MM14	50	Male	100		TRUE	FALSE	FALSE	FALSE	FALSE	TRUE	272	MMSET	2.00704	2.1445	0.0167233	0.0102312
MM15	49	Male	95		FALSE	FALSE	FALSE	TRUE	FALSE	FALSE	1921	CCND1	2.03486	2.12078	0.00891623	0.012637
MM16	62	Male	100		TRUE	TRUE	FALSE	FALSE	FALSE	TRUE	1252	MMSET	2.92559	2.95729	0.012659	0.0157251
MM17	56	Female	100		FALSE	FALSE	FALSE	TRUE	FALSE	FALSE	1821	CCND1	2.19497	2.4647	0.0107306	0.0131256
MM18	56	Male	98		TRUE	FALSE	FALSE	FALSE	FALSE	FALSE	1802	MMSET	2.14689	2.2489	0.0132141	0.0145416
MM19	49	Male	98		FALSE	FALSE	FALSE	FALSE	TRUE	FALSE	1787	HD	3.10474	2.98524	0.01985	0.0196303
MM20	65	Male	82		FALSE	FALSE	NA	FALSE	TRUE	FALSE	1864	HD	2.23855	2.20717	0.0114613	0.0119431
MM21	63	Male	100	100	FALSE	FALSE	NA	FALSE	TRUE	FALSE	1847	HD	1.44324	1.35894	0.00584342	0.0103151	1.5106	1.38281	0.00676885	0.00668006
MM22	48	Male	88		FALSE	TRUE	NA	TRUE	FALSE	TRUE	1038	CCND1	2.52684	2.68601	FAILURE	0.00830157
MM23	57	Female	94		FALSE	FALSE	FALSE	TRUE	FALSE	FALSE	1868	CCND1	2.1114	2.25523	0.00879671	0.0109522
MM24	61	Male	97		FALSE	TRUE	FALSE	FALSE	TRUE	FALSE	1702	HD	2.11712	2.12418	0.00879244	0.00948706
MM25	63	Female	96		FALSE	FALSE	NA	FALSE	FALSE	FALSE	2426	Other	2.06432	1.89991	0.00660866	FAILURE
MM26	62	Female	100		TRUE	FALSE	FALSE	FALSE	TRUE	TRUE	540	MMSET	2.96844	2.71664	0.00764908	0.00936827
MM27	41	Male	100		TRUE	FALSE	FALSE	FALSE	FALSE	TRUE	1422	MMSET	1.60095	1.73129	0.0118373	0.010474
MM28	63	Male	99		TRUE	FALSE	FALSE	FALSE	FALSE	FALSE	1726	MMSET	2.3506	2.59052	0.0146294	0.0146953
MM29	65	Female	100		FALSE	TRUE	FALSE	FALSE	FALSE	TRUE	1773	Other	1.78098	1.88363	FAILURE	FAILURE
MM30	63	Male	91		FALSE	FALSE	FALSE	FALSE	TRUE	FALSE	1739	HD	2.79182	2.87095	0.017521	0.0202545
MM31	46	Female	95		FALSE	FALSE	FALSE	TRUE	FALSE	FALSE	1728	CCND1	2.28433	2.42096	0.0245728	0.00791897
MM32	65	Female	89		FALSE	FALSE	FALSE	FALSE	TRUE	FALSE	1693	HD	2.1161	2.18344	0.0168221	0.0166257
MM33	63	Male	97		FALSE	FALSE	FALSE	TRUE	FALSE	FALSE	1702	CCND1	1.93225	1.80923	0.00611347	0.00999062
MM34	64	Male	100		FALSE	FALSE	FALSE	FALSE	TRUE	TRUE	321	HD	2.39239	2.40849	0.0116659	0.0115953
MM35	45	Male	85		FALSE	FALSE	FALSE	FALSE	TRUE	FALSE	1664	HD	1.98719	1.91282	0.0128515	0.011247
MM36	53	Male	100		FALSE	FALSE	FALSE	TRUE	FALSE	FALSE	1645	CCND1	3.02905	2.95587	FAILURE	0.00730791
MM37	55	Male	97		FALSE	FALSE	FALSE	FALSE	TRUE	FALSE	1660	HD	2.22101	2.28849	0.0185029	0.0232794
MM38	60	Male	92		FALSE	FALSE	FALSE	FALSE	TRUE	TRUE	341	HD	1.97677	2.15557	0.0066109	0.00381206
MM39	37	Male	98		FALSE	FALSE	FALSE	TRUE	FALSE	TRUE	1627	CCND1	2.93407	2.75558	FAILURE	0.00673411
MM40	62	Male	100		FALSE	FALSE	FALSE	FALSE	TRUE	FALSE	1502	HD	2.56654	2.3969	0.0142528	0.0201474
NPC1	84	Male	>99		NA	NA	NA	NA	NA	NA	NA	Normal	3.21653	3.68407	0.0295747	0.033424
NPC2	58	Male	>99		NA	NA	NA	NA	NA	NA	NA	Normal	3.16391	3.40091	0.0531539	0.0503106
NPC3	40	Female	>99		NA	NA	NA	NA	NA	NA	NA	Normal	3.09653	3.23743	0.0261218	0.0305001
NPC4	62	Male	>99		NA	NA	NA	NA	NA	NA	NA	Normal	3.28267	3.51963	0.0292897	0.04669
NPC5	76	Male	>99		NA	NA	NA	NA	NA	NA	NA	Normal	3.29894	3.1039	0.0364385	0.0392793

## Sheet: 2_5hmC_regions_scores
region	MM01	MM02	MM03	MM04	MM05	MM06	MM07	MM08	MM09	MM10	MM11	MM12	MM13	MM14	MM15	MM16	MM17	MM18	MM19	MM20	MM21	MM22	MM23	MM24	MM25	MM26	MM27	MM28	MM29	MM30	MM31	MM32	MM33	MM34	MM35	MM36	MM37	MM38	MM39	MM40		regions	genes	cor	R2	n.occurences
chr1:1199398-1265401	1.27054109297502	0.740161307123763	1.53164470488051	1.29423712681276	2.17702413497688	1.92725108070731	1.21642179581213	0.458098390259173	2.03551824323806	0.969885689748962	2.59464477182678	1.55189680348152	1.41495391625316	1.58982667926271	0.602554680677096	0.421728085159394	2.02024489461233	1.50893319473613	2.36910927382082	1.76915045055209	1.34134538601895	0.596657879598705	0.193521589357155	1.74880981401736	1.12307094957317	1.5969955511788	1.70335538638211	1.41750143540271	1.97386243295226	1.87625396065808	1.94865339857041	1.54132948357393	1.01879332029389	1.12531835903183	1.69125613479123	0.415162676509519	1.47372744536613	1.94694947185064	1.24459779493635	1.27295642404963		chr1:1199398-1265401	SAMD11	0.360871	0.130228	1
chr1:1290998-1355751	1.87920176361199	1.77437383664957	1.70684514320657	1.3542805735319	4.37842515930218	2.41674506802808	1.19904695966994	0.569099824148396	2.2370661474544	1.68043350693632	2.62120693006177	1.62397439949259	2.66887048775252	2.97793763038855	0.482625075128073	0.561955672719598	2.00819089965124	1.86976337626511	2.57450273592669	2.63828283917029	1.511395957426	0.448581667516934	0.149549289132717	2.54871910969097	0.761082117674023	2.04684822618584	3.74237505727453	2.95650484689061	2.28943087211616	2.26875487858418	1.98382134239098	1.93035545669312	0.610623957797981	1.30276439031184	3.16708077989299	0.197708786584884	2.6368312883361	2.27157311317378	1.06244212303478	2.28354567652443		chr1:1290998-1355751	TAS1R3	0.39309	0.154519	1
chr1:1532248-1572381	1.39021758330323	1.03729549599109	1.57161467046161	1.5919728295599	2.87196260199524	1.5990588506388	1.74032472427719	0.694696846038989	1.88522047153328	1.21382008163768	2.3617191906383	1.47451150788635	1.78807804469397	1.89464293622172	0.746078202382882	0.610566819749881	2.50358503602519	1.69199235908176	2.49958112715371	2.31072450615065	2.42836715373453	0.802219095243249	0.229595481540747	2.2216771273705	0.736229531630721	2.1464412977417	2.44380024149043	1.42188971982382	1.53420214318411	2.54924715892564	1.46298904772122	1.85881500480244	0.804403241638837	1.72486072930493	2.02028032437619	0.304174558991809	1.65739633849723	2.21123328389605	0.967639565446325	1.51786949320443		chr1:1532248-1572381	RP5-902P8.12	0.3074	0.0944948	1
chr1:1602595-1637551	1.52814290676438	1.01861612693648	2.19353791524312	1.12203320021399	3.02899386137051	2.11321380706508	0.722191058463401	0.466946403371954	3.10478071966578	0.751916342252761	2.9631733633484	1.67513012538807	1.74072399922759	2.15106533981152	0.500221391865784	0.640218891398176	2.75829783805705	0.987696395618323	2.46587567862967	1.99464910865931	0.967953396154109	0.59869943232926	0.225159537794539	1.7566240526658	0.875889106386159	1.0286386958119	2.07431927580979	1.35938789195228	1.83709025536513	1.7014195300149	1.72195871447888	1.86005545766338	0.804986344628769	1.21647120953595	1.92151980499412	0.20066050011222	1.53587912102438	2.19929819027158	0.808506054907102	1.0966165724549		chr1:1602595-1637551	C1orf233	0.336472	0.113214	1
chr1:1669398-1688301	1.9636158907889	1.91868115894259	1.57579803504745	2.10436739046602	2.37271949814139	2.25392055446518	2.07837083862624	0.633415807052502	2.24233874747503	1.80278296964454	2.32703146675887	2.21800676158982	2.6129100952225	1.98134136400256	0.599008007281464	1.11120864809868	2.29467103756574	1.10486705030175	2.92674654029781	3.86373190136327	1.93136413566301	0.78484315254086	0.218365510245119	2.52690210394494	0.867272911998008	2.27497260248408	2.93508992238646	2.25997945783812	1.92180604504125	2.76027332525263	2.21509356808261	2.15272884620557	0.644123890679317	1.55262260083085	2.81100426245537	0.404704405757532	2.13200862313392	1.93952521266615	1.30766831947681	1.90551834966966		chr1:1669398-1688301	CPTP	0.297157	0.088302	1
chr1:1734598-1912325	1.29897962175524	1.39325726095894	1.67498563703961	1.59688559235465	2.44787064748425	1.48609352855711	2.38922761233527	0.604283863163312	2.68715608809223	1.94580476416869	2.0948186676504	1.50369998183105	1.74697381333008	2.09685290122019	0.860511893752421	0.898310205561444	1.93416242413933	1.56183973418644	2.32549817240718	2.78120627741154	1.73865063436191	0.905527205158108	0.398890644535686	2.18106061037861	1.03337469740338	1.71043171444945	2.87616664257469	1.76069638026599	2.02223077209996	2.26263694396926	1.4223726036112	1.72748622687461	0.778269168145639	1.71864328344691	1.86491815976127	0.386798815385281	1.85336545903356	1.91878431635396	1.26057384795628	1.55056135917131		chr1:1734598-1912325	GNB1	0.168758	0.0284792	1
chr1:2224048-2317551	1.49760783141694	2.32399405769069	2.13624526203449	1.34743564399742	1.7675271967625	2.19113790454202	2.48936331717577	0.559969891367156	2.62338006670358	1.82038380233132	2.37697943556157	1.55317015310283	1.26818779703444	2.42124037058101	0.643538685312792	0.709426950517315	1.80425270594587	1.74735523566083	2.58439498067359	2.10379127640843	1.2072885875436	0.625611549011544	0.213296369678265	2.1544959035115	0.846525819544155	2.28768216790665	3.11012153510261	1.53058629282106	2.01507209281963	2.33080544306963	1.64492841744292	2.22667617242259	0.715571805497936	1.23213224706341	1.89747477905496	0.450230852685262	1.38368534236445	2.38442877442222	1.32003575450468	1.34811819640323		chr1:2224048-2317551	SKI	0.261624	0.0684473	1
chr1:2482498-2576651	1.10308503021918	1.58153793502092	1.41962410252277	1.02490672399678	2.00749665193089	1.63016987164802	1.32031626193175	0.352524059581803	2.73228715886942	1.088076643156	1.95987389800188	1.20989985771543	1.0207291218074	1.76363670440105	0.290296066615243	0.605316030599283	1.90641949413065	1.82351206590234	1.65697069630698	1.34588826555198	1.13044521087439	0.621143014141546	0.197795477642946	1.62130228096281	0.572462290793785	1.38796330011056	1.99793707234124	1.61573065189195	1.29361435943816	1.49390556577723	1.1575707650677	1.81414858205186	0.705196381191301	0.933459547460888	1.62900704574926	0.269554724186922	1.57239453214201	1.72581154630855	0.902878437675053	1.25569475830479		chr1:2482498-2576651	HES5	0.35683	0.127328	1
chr1:4584448-4799201	0.684332064989087	0.95681862807104	0.58763282634753	1.06163977337792	0.484371065901301	0.351568281676699	3.97695751021345	0.303294752703231	0.686916006934226	0.796287752736204	1.1595656130001	0.514054829699876	0.253622107550446	1.64516186829208	0.224057338470479	0.395625536991884	1.95664157916661	0.757634643039362	0.546863334510013	0.935585254039212	1.52728847858044	0.22471097781119	0.24572254207955	0.638044786790077	1.27380492949935	0.73815093124057	2.6262148984127	0.77951962697304	0.697254427805452	0.66144236104457	1.19962241443428	0.559966658151113	0.167570136904535	0.597001145619181	0.23810861449086	0.188790067419638	1.55633086829441	1.71514144224751	0.538893661390711	1.73153212948532		chr1:4584448-4799201	AJAP1	0.485335	0.23555	1
chr1:6584098-6635851	1.20184611781661	0.982276296779974	1.35667408450924	1.13243979726431	1.84703302344736	1.36795482050039	1.20882467368193	0.559180176105229	2.10252129093157	1.5151858573365	1.68559343864465	1.92772727700101	1.44027492031788	1.82968181246457	0.675870769349001	0.708889429150672	1.85411048186	1.35175402937964	1.6577673380885	1.88530370628811	1.34874054711504	0.576295434854571	0.261897790468537	1.85346140725214	0.798240516215892	1.51959012029063	1.96843116818021	1.47460572530987	1.67965851176418	1.50963711636966	1.77401964900808	1.56986169461373	0.748101331181023	1.37484123388746	1.83151284672574	0.360787553216372	1.50530525281219	1.41642275899565	1.07432954524443	1.63034327610116		chr1:6584098-6635851	RP11-242F24.1	0.531066	0.282031	1
chr1:6787822-6843951	1.07565499757743	0.85635148328511	1.33182407931813	0.943178626544454	1.5703600148296	1.82130768606146	1.71931233883215	0.596988545696472	1.29580028225626	2.11253450227473	1.30118264447017	1.79786041255162	1.28802971151349	1.55980653839116	1.07379865227838	1.17708721634375	1.73891837387053	1.1192537099437	1.29794222913946	1.84539578505501	1.01752736011343	0.493678417156597	0.561145825438186	1.36247828777602	0.771721169489092	2.00856478580162	2.07019949564774	1.89231291178649	1.32576033968883	1.38226597485406	1.07496087004672	0.984537766120758	0.988035923904901	1.00668566670661	1.14272444408	0.391478717641233	0.865820538106515	1.25761336935486	0.911095723092029	0.975022366678919		chr1:6787822-6843951	CAMTA1	0.324191	0.1051	2
chr1:6904148-6928401	0.453319402448291	0.342312885019683	0.767922240407285	0.448210641315558	0.370750193788623	0.471758520870133	3.12280741220812	0.370261210282176	3.0794158146843	1.76944770214557	0.733824132495627	0.390924604564353	0.390204291972319	1.26397242238768	0.254786930663651	0.369487460924004	0.476711091101796	0.862986069821088	0.670338844572055	0.608832045884008	0.701940376479252	0.232815611514116	0.0870368220601937	0.383428466517669	0.268039485390079	0.924343818957887	0.53921493847128	1.02023403159289	0.442306563991274	0.618431722568094	0.471192249030685	0.669849439195259	0.304541953057025	0.414875271373633	0.345196705122465	0.510648356837762	0.279186436411659	0.56438448253909	0.453075506854375	0.403705688278579		chr1:6904148-6928401	CAMTA1	0.366831	0.134565	2
chr1:8349848-8729501	1.39717274600189	1.42992080439273	1.67410802261482	1.35181521977591	2.07016384152236	1.74711950983898	1.2684861097433	0.706194516789229	1.71881396748548	1.8451770285352	2.2512321330107	2.76040688087131	1.98550358172861	1.5268186547437	1.4177972339202	1.15191078864181	3.52328603934637	1.42678180138029	1.90889968630069	2.18773870107142	1.03995861008381	0.78690161458346	0.608209280923102	2.16743278624864	1.41665174847369	1.40769434680418	2.25268987200669	1.57952566867511	1.85408549749753	1.7623475386246	2.20696337153602	1.61128762052602	1.54912523451176	1.59953295689432	1.70265410316056	0.382381040224463	2.32344675714491	1.33524561898559	1.40793478489124	1.79951782692579		chr1:8349848-8729501	RERE	0.632217	0.399698	1
chr1:9036898-9100851	1.41910482567213	1.70030264833193	1.07190981521176	1.6335837505199	0.442065644296433	1.75175763527293	1.20489831211346	0.315153016563178	2.02019165683526	1.34360278281097	1.28750770301003	0.368420696681275	0.493933271898555	1.26360028760842	0.222152487846896	1.37021109120286	0.703856677505815	1.23420047457607	1.29809555536753	1.19018884847637	0.586050573781898	1.20693991169921	0.408874956634964	1.59712531837227	1.02010385875443	1.35420089104018	1.16710769081594	2.04014839182568	1.67869683691119	1.75129466921803	1.29621799123964	1.06052705054008	1.35992469994643	1.4448405445283	0.36533476632346	0.509476144668465	2.53183037703902	1.24122783660592	0.840018274907676	3.50945568629143		chr1:9036898-9100851	SLC2A5	0.52031	0.270722	1
chr1:9269948-9342551	0.598655047656678	0.934881168345968	1.07127616538502	0.683240258716228	1.10377525593962	1.97362166368184	1.60861342971802	0.267197615595888	1.84422613981937	1.0437334509573	1.70305445822298	0.371346559866785	0.333627101674279	1.33794833569145	0.223945669460903	0.921049953670393	0.473529663293559	1.53480841216312	1.88708591875619	1.20880671427222	1.40320396670425	0.329652526263427	0.196429060720356	0.810090444118361	0.561736285481957	1.43330190523308	1.18600173946635	1.20590561124469	1.25269997549063	1.49425958040509	0.564483005408765	1.85484505912296	0.36425327750244	0.548410680347071	0.46294661098703	0.195142759870116	0.696911129831	1.01197695907222	0.630017980412428	2.93954842067614		chr1:9269948-9342551	SPSB1	0.571412	0.326511	1
chr1:9643348-9731351	0.761542611833829	0.843085897153583	1.06185129148807	1.00144253997356	0.855906940416171	1.33521188255935	0.726400460700068	0.505502065905641	1.22500036073381	1.12002977443292	2.19923791044802	0.647498904432239	0.521240648565673	1.51521900280064	0.578915624007625	0.453225641286674	1.43524770784409	1.05895198233929	2.51643653717007	2.03088086651069	0.935407139498972	0.9334757877018	0.183077116288974	1.48295543485483	0.536990422164852	1.05313590877148	1.18045679381428	1.11219636852712	1.4821056779752	2.07809296214302	0.847001801188825	1.70417842382355	0.99719234930457	1.18392806946327	0.854046824970981	0.38283477179513	0.772317429946813	1.23058294233453	0.723559851121421	0.550138046281774		chr1:9643348-9731351	PIK3CD	0.340482	0.115928	1
chr1:10934198-10970051	1.00299408284212	1.41882566321118	2.10456664381149	0.613689424104662	1.85983620104225	1.30318174103289	1.18839264823236	0.45144698311386	0.86420490084058	2.51603780901155	1.90269879942012	2.41803279133313	2.03548830533861	1.61854971551731	0.369276836174575	0.900083946351797	2.29425963310698	1.55725599764103	1.65663401130605	1.80517925909068	2.16971035219069	0.322072555059962	0.254119433550538	1.47019026243478	1.29257919724232	1.79107469649737	1.23117948100638	1.55728423950745	1.35837698574182	1.41394373113997	1.71281406082161	0.981313096445812	1.02389880922539	0.885790385423732	1.01851474963527	0.517430339073976	1.15733373647942	0.908346125605373	1.29068634810705	1.6673276122195		chr1:10934198-10970051	C1orf127	0.355249	0.126202	1
chr1:13740898-13810051	1.35088913836988	0.952728024827842	1.26585456514591	1.06636841476655	2.25663415058675	1.31814935009453	1.33291745522824	0.488891550247165	1.169279613646	1.34699859890124	1.92400086287803	1.23181187771598	1.29069715288187	1.49680096381882	1.14497793928584	0.842666510621421	1.81187522241719	1.39202718074202	1.95185695560256	2.30226905088879	1.68451124974317	0.614237979413885	0.418182648371114	1.92534197468783	0.867003049326251	1.35238641604726	2.38123471292164	1.47984694877772	1.49242395414128	1.85435078108448	1.23656102238348	1.56080155511171	0.935728662076833	1.68284643466745	1.42231200665786	0.422696414346353	1.7467929302151	1.35678518091662	1.03779039408093	1.88583468139781		chr1:13740898-13810051	PRAMEF15	0.231214	0.0534601	1
chr1:15146398-15192201	1.17662676052015	0.702794019091253	0.684902795911198	0.621519145222983	1.4664201260264	1.41983055391332	1.1697270073478	0.277126608679007	0.797451160997163	1.14063841902635	1.55917016160684	0.368444363285907	0.446673213426496	0.946096417386973	0.208467829140069	1.37979371024471	1.14811039266747	0.910441908531492	1.02865545961109	0.757065605825017	1.56309438198377	0.219036169372229	0.4633914832053	0.808613044479726	1.56224121165003	0.932107668280598	1.43590244247307	1.67088629510431	0.742010390897671	0.992692037826534	0.627946561133108	1.46235808875843	0.58655540915147	0.516423802359931	0.362272692336377	0.521714462739466	1.64139936706667	1.13420223988221	0.786836804149603	1.66641551353333		chr1:15146398-15192201	FHAD1	0.183403	0.0336366	1
chr1:15812198-15967751	1.76434402503011	1.50371623394814	1.65170293780659	1.72860110166135	3.24113252294434	1.54621973129224	1.91976191653077	0.667096669309912	1.45674376218641	1.86555931687325	2.26792853621213	2.28117299958799	2.23289474617486	1.94923524772287	1.19372884687583	1.14018636062519	2.62912951676763	1.38497567742663	1.87016770390262	2.84432486670052	2.31474623856122	0.803044675937998	0.545270267260668	2.58608125572281	1.18561312635054	2.00306556939726	3.2211197800567	1.47858806154116	1.723921311959	2.03284988949863	1.68630617618283	1.53949408586393	1.12485763865371	1.69089473264957	2.10530303088383	0.510691220364638	2.06095566255713	1.76554046501141	1.48056897280034	2.16436487910122		chr1:15812198-15967751	UQCRHL	0.328156	0.107686	1
chr1:17405948-17443651	1.05503335312188	1.45548784826011	2.39691356971512	1.13816413666754	2.25902768009576	1.86352751938013	2.44310321620054	0.433762736735405	1.757207261059	1.88276880412204	1.76955241365573	1.18183646227955	1.77616121452766	2.03574457435212	0.62432242839454	1.15806072655675	1.12396899113198	1.90742938193829	1.80660714014695	1.7654206899285	1.26537046718953	1.17786581965981	0.366324308534311	1.93588550321213	1.07945200542261	2.58861630983632	2.583360256165	1.73534781138975	1.79007637504257	1.60589686394599	1.36311009955055	1.8114150586991	0.859744679889426	1.68529077084064	2.53090827909276	0.633229102446633	1.35535206733138	1.27276261804645	1.63255197488499	1.30754322160535		chr1:17405948-17443651	RCC2	0.582691	0.339529	1
chr1:18906698-18953831	0.877468869911554	0.697913311102283	0.949914033090104	0.866683549481978	0.860316330612886	1.29779457312061	1.32540826623659	0.436011422122658	1.41062344346396	1.29570234209631	1.25045084354772	1.46480955860828	0.883531509270262	1.92738936820472	0.428353017723515	0.832256352366433	1.12414605563759	1.30451868540494	1.37668529147651	1.26419038832896	1.04049488442217	0.319917580496451	0.233034424963947	1.03613811041601	0.57507885736734	1.12627746356475	2.41939105231303	1.27192484204341	0.990004096958442	1.2023662352696	1.0750021388957	1.50499095441602	0.521762777778458	0.853632770157446	0.942201452212257	0.49628931886045	0.964451381410234	1.11863890007537	1.12861994640518	0.918799313397746		chr1:18906698-18953831	IFFO2	0.35768	0.127935	1
chr1:19387648-19482206	1.07835896410164	1.02243793556393	1.2207882887558	1.14702815387145	1.79566478972287	1.13012930286114	1.49296692677806	0.472975325437868	1.55266313576762	1.27793561004336	2.04903414252269	0.935481524428313	1.17368919138001	1.43488094706095	0.936897187185226	0.831333715664553	1.55910067850149	1.4449058709674	2.15904769624544	2.16916537692413	0.921310228018292	0.697068871441384	0.413027419921721	1.88825109328409	0.632140551778672	1.11544166517104	1.71193793854299	1.33541111507779	1.56859082140267	1.98606970593661	1.17428561781511	1.64864266353102	0.571356069276639	1.67796949171463	1.13508282454735	0.38193053275622	1.83469458022012	1.32093882002157	0.974520673056632	1.3229182442154		chr1:19387648-19482206	NBL1	0.198908	0.0395645	1
chr1:20962648-21121951	0.84359595072531	0.651710218032914	1.02138843340454	1.05220791692165	1.19908466111984	1.01609681132596	0.68368459585272	0.496518802925362	0.910931882851183	1.02794687528898	1.2275355560361	2.18935606698914	0.985397117248528	0.796380036137099	0.927699733045289	0.524054663597777	2.34944160793535	1.00896740201593	1.35159988877207	1.45940726133257	0.649529956694297	0.374218704425799	0.482377715672649	1.24620600399459	0.672685527507098	0.83120481204842	1.14019950072974	1.0611115549006	1.07330375627118	1.25902929735655	1.15289609439461	1.13556364466083	0.649421424751881	1.03189712603279	0.830029753799642	0.278080707123146	0.855789502086263	0.869518583232552	0.677318181530464	0.854428511301055		chr1:20962648-21121951	EIF4G3	0.316893	0.100421	1
chr1:21696548-21819651	2.24192303107892	1.09197668781535	1.58794457815743	1.84421826741176	2.6526746048555	1.29329249874	2.23644924868073	0.638646673458705	1.08016710394686	1.9625644395494	1.40984075245618	2.0705631011089	2.70312027895485	2.07426805674227	0.854995884721579	1.62824327837727	1.74289161587731	1.1548826944844	2.07199220205574	2.31939766736562	1.47329957818992	0.643309759522557	0.433583071570745	2.30137398344192	1.22314927095242	1.63463584974287	3.51457627911767	1.69372898253227	1.66798465139031	1.79236284637135	1.23027062626785	1.36523453837269	0.648521019670029	1.80733052559759	2.0456591986156	0.557280792504324	1.34521318452131	1.43323332600417	1.16696239612599	2.81449940388085		chr1:21696548-21819651	LDLRAD2	0.526313	0.277006	1
chr1:22037348-22140151	1.41886865356273	1.68454996269805	1.52812555529371	1.68568895145202	2.56680541988463	1.3623180484128	2.92472560277607	0.558570616582336	1.7644201845036	2.60062732934002	2.44535263400563	1.72017186549614	2.06162216373516	2.73172190700579	1.42525062769443	1.30895551612219	2.21914523813318	1.66364589745617	2.53495729064849	2.69676860847844	1.42961211844787	0.63781999033778	0.456252851720855	2.39814501930803	1.29374904418357	2.177045832249	3.36747412825624	1.82617351769669	1.80949895394559	2.07922446144373	1.88826938218281	1.80877009092741	1.03349640534547	2.15893817666673	1.83819842277826	0.438082793952627	2.30334401762594	1.72258316467365	1.21896017696087	1.70934044732451		chr1:22037348-22140151	CDC42	0.242984	0.0590415	1
chr1:22454349-22524701	1.03787183916163	0.982773761884039	0.992223178483291	1.25253654634276	2.3703863132306	0.747156004227028	1.17368302926325	0.577780377740591	1.04831382055072	1.63091177354119	1.42202077194748	1.54374037288767	1.45180220357792	1.4958612544619	0.990039236285202	1.10675868740502	2.44507729724882	1.31432877416676	1.23871868507923	1.70070750020266	0.945555180893084	0.593706469355997	0.35069470670832	1.61209332342294	1.92870261284065	1.42538960219018	1.48208926501017	1.30067234279589	1.49836730420261	1.17378571020138	1.83865303866707	1.41269800335712	0.763721573318714	1.21541842141504	1.73121368152405	0.356269214780587	1.90098864621664	1.34487675552772	0.487449816373677	1.58414944520389		chr1:22454349-22524701	WNT4	0.405591	0.164504	1
chr1:23526148-23562751	1.01068516897023	1.15869764833066	1.13718661508491	1.42282097049331	1.31920589593153	1.45904117769185	1.17330001523656	0.440828237398941	1.32114596416444	1.82137472483928	1.31512816961925	1.59260220238198	1.57681800635693	1.83936035761837	0.716360989471597	1.24791768942407	1.05945415209301	1.34410675689749	1.61996871178677	1.81415447651252	2.08214376532322	0.686036868934322	0.267957126991122	1.75098124551875	0.922162645505935	1.48575698446724	2.12769776532768	1.40822800847355	1.60708592840203	1.54809454411989	1.02137327243366	1.73894818362822	0.753459038150095	1.25294785864765	1.30455898770027	0.364943041780376	1.23377603693139	1.74926210369809	0.834714737941365	1.66050890944154		chr1:23526148-23562751	RP1-150O5.3	0.513226	0.263401	1
chr1:23576198-23637301	0.386920357644269	0.862833997392354	0.68829504546991	0.934644892608338	0.978236007885021	0.80392161432787	0.625888049435433	0.332241502098581	0.870631490113969	1.14689834413884	0.881763431503812	0.440944277887318	0.35886029971604	0.938745807270576	0.195330830778398	0.932167228770887	0.563605180104251	1.37529445066696	1.20154012129611	0.631219177768552	0.807054565132931	0.427722956389275	0.22199827840479	0.688626944891427	0.298217630334454	1.78043820507722	1.82210542475894	2.16907521317909	1.12752316247519	1.23652629852308	0.600998545739662	1.29645073191181	0.45086671699589	0.744362383331222	0.58008188913511	0.182733013440949	0.371634955705479	0.994653790697372	0.726633977768355	0.63046066115836		chr1:23576198-23637301	MDS2	0.389336	0.151583	1
chr1:24165598-24216301	1.46360048442151	1.54092441364815	1.85038464396189	1.58753602808292	2.24442808020462	1.83322457203815	1.10409962217841	0.507064519391888	1.6077692084813	2.47296290971442	1.96733452886368	1.66471711626482	1.84870366002126	1.63475826021575	1.11099923325547	1.58397364388257	2.07480167633298	1.65161999812739	1.67282902543157	2.09449833053053	3.05223032796435	0.93811768209111	0.287326620335397	1.88811747082299	2.10711217435117	2.29802284583929	2.16917541420364	1.75196660471241	2.0271804124622	1.6964322784597	2.11143371304002	1.59745327310944	1.44731246595665	1.2988523317052	1.80855458991529	0.980509507005729	1.66758217839589	2.26494377638275	1.6552894876553	2.42396950891909		chr1:24165598-24216301	NIPAL3	0.49454	0.24457	1
chr1:24365048-24390551	1.13445019260065	1.558535475809	2.03185928738583	1.4898655174663	2.24366004897449	1.55950330745676	1.08428853763811	0.363283037522163	1.75383618424226	1.79710289165995	2.38938196706571	1.9334564584197	2.4955089079809	1.6419324827418	0.851356308262747	1.24562697404685	2.67422098383054	1.98303277337944	1.71360411061366	2.06506073727136	1.78810588372069	1.0664551438583	0.307732007390857	2.18067987751583	1.57789006644853	1.34934847815835	1.71889726609397	1.72738091122291	1.47502803295696	2.00490781914904	2.28547293601808	1.12849700788718	1.02289796213776	1.00031958397956	1.75745343523954	0.798763787908095	1.74545457418088	2.13618098968095	1.40097807075035	2.24627390615599		chr1:24365048-24390551	GRHL3	0.404546	0.163658	1
chr1:24725798-24824351	1.77294760250988	1.17752753660649	1.64410882877118	1.32509523499808	2.50983832458463	1.48729203183015	1.98463652039179	0.573676202916793	1.33869819117864	2.32951833120286	1.62217309931059	1.87862321196922	2.26795515380776	2.05908607859236	1.54252985970176	1.15347578101546	2.04242004860212	1.84924360723218	2.01526492536314	2.6565723689014	1.73191473172825	0.796047981452594	0.516243558536426	1.76341942631604	1.51924207758862	1.54325004221772	3.6629183816322	2.21072285237076	1.51270037892291	1.92570317197248	1.67598877849169	1.64549535832882	0.960343470750588	1.84800982701022	1.90880047516007	0.614383309138164	2.64689372144813	1.18765085451791	1.49755004469413	1.4580146331431		chr1:24725798-24824351	CLIC4	0.0748905	0.00560858	1
chr1:25535398-25644251	0.933506511213632	1.32294451805342	1.86167719243418	1.34377362014713	1.30321876381783	1.97442125066225	1.1922964586681	0.586212864257649	1.71542711215775	1.74717469151673	2.04757755085465	2.03712113852383	1.29064078897536	1.64004262960288	0.766986058241315	1.56926712493205	2.07626732585391	1.14052865544452	1.61346106644848	1.32049813373507	0.960298278883809	0.840786906560156	0.355483663322283	2.25537560496396	0.986137137539091	1.50163550349214	1.69091370242529	1.56974511082173	1.34463879696448	1.22352701125555	2.15139990628997	1.72066689188278	1.15160119505032	1.04418363959576	1.15409167760842	0.679227517488106	1.29935812473328	1.61070527188046	1.16400386700025	1.8772788229688		chr1:25535398-25644251	LDLRAP1	0.576571	0.332434	1
chr1:26105148-26141951	1.5564967856389	2.10969980212553	2.39269830755884	1.66468999168503	2.92620432593986	1.70591626575772	1.61491957134519	0.35631006469665	1.27167962028029	2.75912803919234	2.29132206460738	1.90041150582615	3.4737193145572	2.04446712029118	1.66409574301041	2.16628330380373	2.72409682958427	1.71966759723536	2.39997627139521	3.39206893903494	1.76152758877052	1.07782011532841	0.659161559661299	2.92602704596718	1.87097619041881	2.50260700972086	3.60617404651232	1.82295633862961	2.04986925865971	1.71209660481214	2.05189361547836	1.87178113566565	1.15812651436031	1.52938711624512	2.92852960238478	0.517632519319245	2.79253390450772	1.20432962666568	2.05978932445159	2.53269418900701		chr1:26105148-26141951	ZNF593	0.264389	0.0699015	1
chr1:26677998-26785461	1.99607272318517	2.52292895322439	1.95608763743594	2.10174427041788	3.42412195699198	1.77445078336485	3.13366663041503	0.742404998053144	1.56407525381705	2.8698611184356	2.6226420359418	3.21687472147478	3.03021749806779	3.03761981708457	1.59990572171724	1.93808241113269	3.37869311778034	1.81318277947039	2.4511236565285	3.54213046047531	2.4344180211566	0.918038023365725	0.453613713948961	3.66821985625257	1.36495463845039	2.86091317344184	4.2141981515141	2.58108242075579	1.99857747309573	2.3581540342247	2.14288904434233	2.17220037501683	0.937669160255106	2.39712049167393	2.73989515956499	0.605230151184256	3.18186949678784	2.60830565642767	1.64957159777782	3.15626667625107		chr1:26677998-26785461	ARID1A	0.126865	0.0160947	1
chr1:27401648-27500801	1.34070708451973	1.44953590597847	1.36014780776937	1.27929957467458	2.19901339311737	1.10671580263747	1.38282635457038	0.70811698191972	2.05089522098838	1.93518903732832	2.15482620083711	1.75847827361986	1.66498009115521	1.62639624195649	1.19487845810383	1.05107732702542	2.96737884636048	1.53073130067418	2.38505559906087	3.26830782483597	1.37445056759469	0.60627232719975	0.403481565965046	2.5069668372242	1.25481598601544	1.46311658774579	2.32830170187334	1.68028521903851	1.69564356720202	2.48691927737466	1.64341700737227	1.98677366566849	0.99229582184814	2.09098462368289	1.96737516903194	0.656146915931864	2.52931642497806	1.46215421152538	1.23071160463171	2.07086450073182		chr1:27401648-27500801	FGR	0.340173	0.115718	1
chr1:27857798-27905801	1.03393558920726	0.857732329727975	1.95597272340128	1.27386039595127	1.48877939130068	2.23411688740303	0.919280149006525	0.501028470668644	2.06563823086975	1.09743614307903	2.41285973763921	2.03183525041721	1.28649770236672	1.78828080015846	0.863110255278965	0.67876103387928	2.74007127426521	1.1130960252763	2.94574434306519	2.32024396464112	1.43894925028073	1.02117585687286	0.321364087607596	1.96195885547918	1.10589464555793	0.926479649790136	1.22219986904786	0.954849992933752	1.77806481693232	2.14889939951199	1.72287552737633	1.5731293711807	0.765137055785432	1.237962663628	1.29726678336042	0.370835396530558	1.84148269587612	1.64336582630492	1.22171591860595	1.53672092503171		chr1:27857798-27905801	THEMIS2	0.539357	0.290906	1
chr1:28247698-28285401	0.901424034295752	0.676062259064632	2.88609301742357	0.866541805976975	1.91617022691943	0.823243431118814	0.667922111244702	0.424822526200934	0.71364459132243	1.34192748557169	1.32247934895223	1.15361128501045	2.30426520363346	1.41911487539765	0.637001998516347	0.567228126306327	0.976476909369371	0.991087195743961	1.51470974864082	2.10027012844475	0.932856485486667	0.630368070174518	0.247477802198348	1.47223736120998	0.895907732658845	1.21465437404924	1.12947320935067	1.14175817162943	0.999915375115092	1.26094970607865	1.39298067662208	1.08173412057567	0.748726500672533	0.929959716908745	2.06563077557952	0.457274766014577	1.24168558611931	1.35847437968127	1.93537191785073	0.931009566934293		chr1:28247698-28285401	SESN2	0.445552	0.198517	1
chr1:28739438-28780251	1.52017641537386	1.92308451529617	1.35457783361897	1.4955202991816	3.69856039303861	1.2611752426107	1.97644934439984	0.688863495498643	1.52731855642593	2.28922380370994	2.12438669083605	2.12835974418862	2.14053611639123	1.89303403517974	1.11050533641382	1.06221430648878	2.17749647524739	1.75035609344558	3.08334665674736	3.95334472235672	2.56021091729129	0.670789676750785	0.415268526033322	1.74878217156345	1.25337282270498	1.98940776075017	3.51411735973935	1.79329873895965	2.15804771374602	2.13582109005269	1.47902794525015	1.53236390864083	1.09047754173054	1.58886988189665	2.55293776998749	0.438928493118275	2.0011486883584	1.59560980452589	1.05182888058407	1.88379309199228		chr1:28739438-28780251	YTHDF2	0.0903645	0.00816574	1
chr1:28907948-29011801	1.00024282879936	1.00005100227875	0.914018155924775	0.920699124528768	1.36316802037746	1.05473219279024	0.647808841584878	0.493715941870567	1.23249662878219	1.01414844988964	1.57817033139458	1.18276056151349	1.19766383481512	0.89181474975022	0.80480493773771	0.739188194394008	1.747607792082	1.03662509931329	1.54057921280211	1.0728840649103	0.667097039672341	0.412855847360867	0.354517223381924	1.29071872128352	0.763098707006605	0.735361261560495	1.20064863419952	1.11705676879306	0.956035098407129	0.990287119455199	0.958723832519986	1.04169717190592	0.735123365578731	1.1291961834827	0.884340775054764	0.299314083610063	0.991020453584682	0.815988625901922	0.76293193623972	0.975348002292592		chr1:28907948-29011801	EPB41	0.354117	0.125399	1
chr1:29145148-29190401	1.18869064290234	1.22366323057792	1.51659886239231	1.34305217672517	2.10219904137145	1.37907644987753	1.99215755088129	0.656181758214697	1.4188664356974	2.14915264263394	1.88375873378301	2.0705073365253	1.78140870559171	1.32112510327677	1.05578898285032	1.06508349810424	1.94718224988152	1.4118775214	2.48861406112632	2.33413623092985	2.11011955223341	0.574240892914859	0.352461368557188	1.83418946585964	1.25085399409738	1.44711643598567	2.45277276757766	1.57619954233893	1.50228895888693	1.6961856356458	1.38078966163492	1.44095360885835	1.13611463434004	1.63448597207197	1.52360784164035	0.391622424085306	1.42227134997858	1.67016265902327	1.09546667781973	1.20089877978023		chr1:29145148-29190401	RP11-242O24.3	0.14743	0.0217357	1
chr1:30726648-30775651	0.569028489798184	0.629316227126544	1.65529918561655	0.722657908860424	0.967274960845544	2.11313229612318	1.16714215201246	0.523527994423208	1.91160076773304	0.642910771142737	2.16085259322932	1.88885765064988	0.195339510387008	1.23761508741865	0.452568706725003	0.225263692245463	2.8256940607463	1.06852153637925	1.88605616346362	1.31548504637649	0.498636459164298	0.806032021937627	0.238392602597291	1.28533821119833	0.251430015246063	0.907957819587036	0.855979670353215	1.29840101080962	0.898954563449153	1.59243012146657	1.60072408456212	0.98268504142753	0.765658220103066	1.44564618569551	0.537356312387939	0.415559416751322	0.987916412129993	0.855257489747271	1.44346132860879	0.849405497240665		chr1:30726648-30775651	LAPTM5	0.699149	0.48881	1
chr1:30951798-31063216	1.43649828794659	1.16201008572099	1.37032064392914	1.45596473083291	2.57570189030677	1.22120926519135	1.66345794147678	0.800304826450142	1.41148454987232	2.1602859191162	1.8678170695222	1.51851314871833	1.88680811247855	1.6002450097539	1.36423368743876	1.18300550722181	1.7110524405424	1.49344578332594	2.07167009423779	2.75668369419375	1.67116342159322	0.539881925034913	0.487364241435569	2.041539645418	1.24816479225903	1.9130449865762	2.9867536522138	1.47573773000299	1.85871113612987	1.83868946179071	1.16361594654999	1.67848020161169	0.950747864624038	1.74643814926796	2.04924213620966	0.316446637473353	1.55305811034032	1.79881362923892	1.06997158996792	1.88826425191742		chr1:30951798-31063216	PUM1	0.334679	0.11201	1
chr1:31899098-31957451	1.33007009159597	1.28001663684415	1.42207979055419	1.19043395123057	2.74659268595352	1.42879368270871	1.70113251016439	0.690953162206295	1.15976558961703	1.58186716434044	2.01797907188336	1.68681472547443	1.23317799592891	1.94974154455644	0.937254325082589	1.14488552111646	1.96848591475495	1.83888733310449	2.49362507401689	2.72728258467939	1.37414171378114	0.770024061166323	0.346222805289638	1.97742143110509	1.35626204481049	1.90636630640319	2.28774607448198	1.40943592947025	2.06341874530614	1.93566240215482	1.02552586960525	1.61784042023623	0.92391177495708	1.41623051343571	1.8245750406214	0.487872320695906	1.2839338293245	1.62656016363882	1.05444567889708	1.54839063870439		chr1:31899098-31957451	RP11-84A19.2	0.513237	0.263413	1
chr1:32778048-32830651	1.45282667231469	1.17925838116531	1.59362430845607	0.878981319758389	1.96748546605556	2.01572192787416	1.6839263330815	0.613354762827659	1.10779609974565	1.72126001842283	1.31983518312493	1.68015827542038	1.98230181305097	1.42083279458894	0.592299082492868	1.06212136910757	1.41672912239566	1.18038684954408	1.68940384239728	1.64400522030627	1.13950943785684	0.489050947289356	0.294621441406255	2.07258597571709	0.932054360681716	1.75918799466981	1.98474477966484	1.16410585901858	1.18080453352256	1.41768189481463	1.04786114502838	1.1830833676633	1.00472524828641	1.46720670064587	1.75182402517646	0.41088299998419	1.4135347373691	1.48667814905282	0.808510668135196	1.33824199942963		chr1:32778048-32830651	YARS	0.2987	0.0892218	1
chr1:35176198-35204301	1.80324119610503	1.08773622092194	1.35947318075118	1.3190645086976	2.65952321691437	1.05297939387514	2.38671545805575	0.706099333971913	1.10537181388832	2.19426482318924	1.90794469846604	1.62517500946161	1.9473495830473	1.77429658107723	1.12635006862274	1.69039548479474	2.02052513766615	1.72863903020829	2.26357818199904	2.97008351765448	2.27943992240606	0.489372624847718	0.40157365602635	2.40681835697463	1.1407803596665	1.97463957675839	3.16742116218612	1.45024030440465	1.78696248566433	1.54079831458594	1.80856169813356	1.29899292152999	1.03225176511277	1.81081001089097	1.91475555306969	0.37798705788799	1.96931775926999	1.54044500949682	1.10845041749444	1.60286917691602		chr1:35176198-35204301	GJA4	0.0773695	0.00598605	1
chr1:36226914-36286651	1.42955831898413	0.962332913009978	1.34540708738735	1.36566605997613	1.91426469447617	1.36632052601842	1.49316637335658	0.659072962800513	1.286186810016	1.54292866485798	1.65281773192303	1.5193151185717	1.36977743380116	1.57533206304233	1.48235278834371	0.930864782379161	1.91917051743116	1.33279138457694	2.00155151925301	2.15940285178726	1.63127082228773	0.570306999085714	0.340506143598309	1.67709888398949	1.01193318832422	1.32230407437076	2.25403691276877	1.30710272515785	2.12507130172585	1.58454133303239	1.02993178255405	1.78710905552926	1.40952378512972	1.5413414315852	1.40314705975774	0.450689477654225	1.3097577285124	1.35193882089361	1.01822317343404	1.16356752988619		chr1:36226914-36286651	COL8A2	0.49369	0.24373	1
chr1:39488648-39609801	1.09650419420529	1.5974837997028	1.50923468587803	1.07241682315084	1.74818020520113	0.972930435370469	1.46947550028889	0.73499082134835	1.32348286831946	2.20078563299331	1.41501753489774	2.42683803052146	1.39166470482241	2.12309940169165	0.702919659254534	1.35662079263325	2.52025176252489	1.83111882337679	1.42973963678491	1.39986366198323	1.21169324173028	0.594235299948888	0.280880352275326	1.56000793389849	1.4763913263369	2.26787362869583	2.78247125057024	1.8200754651776	1.28353445868297	1.29790757720792	1.25407544426679	1.56377316352801	0.78924408399912	1.31860931249332	1.65861770079694	0.515718168399655	1.71768710768323	1.62213082188939	1.26903067593303	1.68336007621969		chr1:39488648-39609801	BMP8A	0.573306	0.32868	1
chr1:39743698-39827951	1.02767878587934	1.46072837482172	1.07265261700017	0.679853978615901	1.40353452021614	1.02352459907386	1.25006882882152	0.570806159989599	1.38264671348759	1.05442623881814	1.03385823095692	1.97666267839602	0.917709499948615	1.46540147589856	0.457409883775952	0.991676187737736	1.8355421937944	1.44704918787083	1.23181336072974	1.05540140925973	0.895215469067443	0.473092273136181	0.197947033083534	1.22972566158452	0.661583687906292	1.4373496438204	1.93582317150449	1.89020492601866	0.899814872137037	1.05836559356184	1.0074493660641	1.21331182232761	0.6252270333226	1.00914188134578	1.45547400321789	0.339810848529299	1.1695039674356	1.18564196337102	0.89105667958539	1.47943739108086		chr1:39743698-39827951	BMP8B	0.591414	0.349771	1
chr1:40018898-40093751	1.01941480141877	1.23293010244918	1.40539397243145	1.36740435556203	1.54311147059003	1.34717748913337	1.48340267230577	0.611936037175196	1.09527110001133	1.73000140701185	1.82446209210929	1.50187502368472	1.36840917709451	1.95272591278091	1.09980975304008	1.18431586676605	2.01402238085591	1.31691308860707	1.95712138660417	2.00229347773245	0.891065382806645	0.665517868127939	0.456575983105854	1.56063366141184	1.25495797725571	1.16468791828001	2.0360300741161	1.06604086894247	1.53402325917135	1.66988104300156	1.31799367221618	1.147407968168	0.833617172848278	1.56864587659029	0.939673403737336	0.499433910199909	1.71588825336164	1.41284571010953	1.14932386030284	1.34490217314294		chr1:40018898-40093751	MFSD2A	0.365117	0.13331	1
chr1:40377131-40437501	1.10684777392015	1.03080164105235	1.35292880113065	1.1507183294639	1.94408701499636	1.20401602130329	2.11269831680479	0.771321070959708	2.07193356837518	1.86646053036493	1.7151748228056	4.74288388120757	1.3061059791018	1.70907745901945	0.999466451456588	0.929558353869619	3.93307475989184	1.67457738118051	2.01669263458367	2.21187601327851	0.847043578311309	0.70888958652156	0.364327453658803	1.70185290259975	1.50472000097544	1.65134392577784	1.88251846531941	2.22573893536474	1.58119865177053	2.09071976467475	1.85458112822398	2.37985817801415	0.608370087591561	1.59905133237807	2.58658185250778	0.433587841879306	2.15559683264356	1.3918275269349	1.44207648629075	1.4146052516476		chr1:40377131-40437501	SMAP2	0.597145	0.356583	1
chr1:42927648-42956547	1.17623212517995	1.02397804050185	1.49131711959345	1.2134747464001	2.26188626942643	2.381985630752	1.06590778902273	0.773949533721601	2.2375027374428	1.52642900368001	2.49219800503285	2.00482582501387	1.30431441661897	1.65437447047171	0.485116478844702	0.469023098838697	2.11753358726552	1.61032405314793	2.16765067062014	2.08769437496609	1.15420860470455	0.731490725184992	0.316912175711469	2.01698473952738	1.27976407998267	1.37166400623914	1.64734614239491	2.07388600427256	1.95846372355238	1.99876668894906	1.28196152005863	1.63548398988322	0.567969500606069	1.32421352682833	1.32850102526062	0.336649396203872	1.62327295595367	1.84466193542718	1.13527707706083	1.84285673809559		chr1:42927648-42956547	RP5-848E13.3	0.239046	0.0571428	1
chr1:43763098-43886551	1.04118524290279	1.11023000494422	1.46793771676313	1.15961466806602	1.62318788576703	1.22059802225157	1.23699513385822	0.616898621618648	1.12470598563041	1.90569917398968	1.5665282723576	2.85295150777556	1.93120506285415	1.71830537498382	1.00474380216993	1.11032995609305	2.73396850910485	1.48557079312116	1.12497481931218	1.83761886877665	1.56576577355087	0.583123265159235	0.458093563643837	1.86270744919389	1.26436595967051	1.51531892523784	1.72429219932031	1.34683734877086	1.28647797190945	1.39531404464706	1.29325620370069	1.08823512199684	0.94340480667756	1.20064817086972	1.09115745928393	0.519589448160987	1.92527694743935	1.26954781389221	0.86807492163489	1.92343669570741		chr1:43763098-43886551	B4GALT2	0.454986	0.207012	1
chr1:45656298-45694201	1.71753809837633	1.42109477518586	1.37632097504404	1.66872964974221	2.96080787550972	1.03582829188757	1.66255616036924	0.81030552694096	1.18668619660211	2.03606756149743	2.70177095332902	1.97256719020648	2.21848363012116	1.93445799522272	1.50909247947794	1.40572669707258	2.70658060737599	1.49058054157775	1.98130553543239	2.7151661280107	2.55223973007236	0.811965921400523	0.745154689232242	2.37813866671681	1.48765118064054	1.80350679083595	3.343159561793	1.27294446252336	1.63604208741031	1.57406008449922	2.19479398453004	1.52109726324059	1.93146623806266	1.34081770693646	1.97755438367111	0.623766547443692	1.8506209439701	1.74868468794532	1.96617812344465	2.08155429137163		chr1:45656298-45694201	CCDC17	0.297088	0.0882613	1
chr1:46306111-46346151	0.836447510195065	0.803902012480887	1.24500587767988	0.787973257119706	1.32353714637662	1.20111649419382	0.979058593985965	0.366106402744251	1.52455865913068	1.12932257027762	1.45664905009248	1.39439867779568	1.12443441403848	1.2568178350592	0.593371886858651	0.744803672352691	1.68622856837031	1.05851726887601	1.36353403069083	1.38176775867828	1.20715797499764	0.43511110235456	0.358286765164381	1.25816616697277	0.633305043400662	2.02192915655833	1.52269287166497	1.20156732626313	1.20240330363922	1.04501981695496	1.10955685543302	1.22499390279096	0.736638868790053	0.827719828071423	1.20604436523943	0.227941993293935	1.28116201693438	1.05261982430869	1.19952618095815	1.16039545435211		chr1:46306111-46346151	LRRC41	0.242811	0.0589571	1
chr1:50940398-50991001	0.785515502817362	0.555977077718435	1.13355528231105	0.412646521289728	1.09584461569758	1.0476070434067	0.925210563587648	0.614397852059395	1.03843165396366	1.42230477251279	0.950927848376488	1.22664862590598	0.835359758218502	0.714461060566791	0.564262875654542	0.498814953272828	0.945052277193323	1.13027259604961	1.24692270277803	1.14079347457137	0.416009913905613	0.330536664507348	0.306287991917572	1.41938663589105	0.593796703466022	0.821459305156074	1.38192378542158	1.0379213595111	1.67589929892158	1.03145390576791	0.541049436716264	0.923100562026162	0.578966540449167	1.11847511694461	0.695832695019632	0.226526167182786	0.762432316273081	2.13888330552915	0.695142392933323	1.12615130327718		chr1:50940398-50991001	CDKN2C	0.510309	0.260416	1
chr1:51191698-51283001	0.977557237778923	1.06196612736614	1.64326774354445	1.40199174068487	1.76361878878645	1.30694649461727	1.26705869055585	0.652931618513744	1.11828661909619	1.71503299884591	1.89426633108139	2.07935561749121	1.9069055798793	1.63286940033356	1.42338343563728	1.27832990087406	2.19996695606746	1.18059128683945	1.52725876013272	1.91291564129754	1.95234589642591	0.560850153558862	0.477585935545786	1.90725789944123	1.27077269225791	1.28645944080624	1.60158571646022	1.87149537723832	1.34300543318709	1.36573781569047	2.2819947926106	1.48025596466379	1.49544445828462	1.39092026793228	1.1025691145672	0.370191833167195	1.94083549491081	1.63705945361388	1.32677158865241	1.75881842170192		chr1:51191698-51283001	RP11-296A18.3	0.417936	0.17467	1
chr1:51480148-51534801	1.28725094555839	1.13229675773873	1.36079864825497	1.39149761554175	2.11629105421343	1.54666483232958	1.21961957023164	0.60552819143402	1.44674381539395	1.80294280068317	1.609275784887	2.13969268548823	1.66628947968929	1.38074782650607	1.27165147450972	1.37071296910329	2.10137700837111	1.47660283963606	1.92722864613171	2.19953610030336	1.38151495529876	0.409945765938279	0.659998206211083	1.7839342019144	1.07975650181577	0.939937150997323	2.56888419687303	1.62630089988267	2.03588448768025	1.73963084841028	1.37841933799471	1.14362158915084	1.24645177497806	1.39418062127986	1.35920566675979	0.438431564497801	1.9003079687248	1.04301471436146	1.76343237680809	1.50184077860113		chr1:51480148-51534801	EPS15	0.219963	0.0483838	1
chr1:51732312-51800801	1.20605145153054	1.44943561126623	1.4330823774004	1.32987016702571	2.11214572176115	1.24218651697286	1.09911445436999	0.458296574618776	1.27173260235656	1.38765144341999	1.55800835957791	2.05192938877916	2.24410382971752	1.24353153360015	1.1849063408667	1.27492246921158	1.89490011272741	1.14928208783906	1.30658018607235	1.84204479406766	1.55871853694436	0.520278087062432	0.566155287206269	1.80359732320966	1.37452620189525	1.26371950521882	1.7878030695826	1.29865533982119	1.30852329990113	1.37038288005467	1.49011387789801	1.334282675952	1.05803715171644	1.42421146163869	1.37823274309335	0.284182952848016	1.99004608207463	1.26834417619702	1.24918572996083	1.93646924848066		chr1:51732312-51800801	TTC39A	0.293523	0.086156	2
chr1:51811448-51889401	1.2288623033148	1.35385892687035	1.43610596973387	1.25438473819315	2.29749127070194	0.948170564304877	1.24486173887683	0.801598770393745	1.28605051637068	1.68334983918386	1.42292560283764	3.18087374611332	2.1018276897299	1.5385308537384	1.24785335835315	1.44049298665887	3.07450033550383	1.18199635755386	1.67988720263601	2.18834740075664	1.86737346293704	0.439992286349951	0.448016412479829	1.65676780485559	1.14602130884839	1.40467029526615	2.11224711629976	1.34383749089041	1.44182889424925	1.22693062683877	1.37964292286397	1.09381850645855	1.04179822722485	1.52310180450541	1.66019451072188	0.304797349389852	2.04092331255092	1.18010184799473	1.05122758564753	2.25525190286675		chr1:51811448-51889401	TTC39A	0.183354	0.0336188	2
chr1:54257348-54415301	0.918450079174336	1.56061184584859	1.35505268802379	0.908235500927065	1.99857384212499	1.41488216550978	1.32390272547024	0.528573629186043	1.54696548623408	1.18427214971842	1.37745226962468	1.43410391303115	1.0383939830593	1.52058937339335	0.504267105958379	0.688489172342878	2.05637459121632	1.72168164763313	1.45308585415605	1.28330684707492	1.28854085476136	0.47289360768774	0.226279008544555	1.3930605104844	0.478436896840981	1.39685222018543	2.39462177958733	1.59675506085096	1.24114674843191	1.46467214073288	1.10155981829599	1.4403148885858	0.599985602246537	1.18795028131007	1.24459338342092	0.500690126819923	1.28967496157788	1.1286539966549	1.0115904405553	1.41458583650248		chr1:54257348-54415301	RP4-705F19.1	0.259752	0.0674712	1
chr1:56522248-56575801	0.953588085340543	1.73264171957668	0.997859719242678	1.15515732523973	2.67167130769822	1.38713736167143	1.46472639789662	0.548272573138011	0.961259451548853	1.00511505613579	1.92299375856337	1.57269642315391	2.58019237340379	0.897779440401405	1.26381913933621	1.00661985098669	2.45756354746098	1.40612620148886	1.26339289594732	1.67361094050469	2.4967194753997	0.334273813862994	0.583020641980773	2.0894148190495	0.626928239335525	0.894412562973066	1.26242580893699	1.34461838093022	1.36770070092363	1.604870808317	1.36479060472089	1.30985821058545	0.612377513098891	1.73425392546021	1.69606931158593	0.321131386576415	2.52894243601588	0.650771032675994	0.85898728914505	1.85298285068124		chr1:56522248-56575801	PLPP3	0.46354	0.214869	1
chr1:58999448-59029101	1.25361578554021	1.5342384834649	2.53255754249577	1.05237975300739	1.86830194214674	1.49116950334208	1.68927382760421	0.484377313343348	1.38926864571091	1.46488506300794	1.53214994950357	1.70241763314198	1.87249388551901	1.61181861695208	0.909795518360382	1.5681101149204	1.40541965452397	1.64914972836498	1.37087109306461	1.17025116449171	1.63771081535797	0.805920815071295	0.579168286918042	1.80080326417684	1.07431520365389	1.67870530491878	1.52060771664333	1.16628102361893	1.57143662003746	1.3654878770098	1.12408001306468	1.32406514950679	0.629854800422552	1.07225617472204	1.6614567406785	0.636691223434352	1.22637024622804	1.11003830090557	1.51669153743306	2.5749571186076		chr1:58999448-59029101	JUN	0.207273	0.042962	1
chr1:59485248-59523201	0.823168264012785	0.382826456857796	0.798728566082831	1.24963756363751	1.3889093615165	0.74172993645418	0.779083331621572	0.609759344869997	0.835022306855037	0.84386347699854	0.936136475350533	0.811014007492462	1.48271723188128	1.16970012411606	0.769699615265334	1.9802312626722	0.66778921897398	1.33685448794281	0.966583759572743	0.726441000035435	0.964137095280291	0.328437537198479	0.395376106908798	1.03116002002926	0.957576030871563	1.18636289117622	1.41030826798586	1.30409542952037	0.821079652349834	0.975090213380778	0.676270332756169	0.971059098220088	0.51844169241534	0.784336650125044	0.641017473309011	0.301111918098472	0.775545757649446	0.941871044085226	0.361590193624743	2.6183075136601		chr1:59485248-59523201	CYP2J2	0.267421	0.0715137	1
chr1:61213098-61248601	0.888676510636947	0.753147935292811	1.74045042651952	1.09296269835271	1.07366118647179	0.873807817002041	1.30970898320744	0.531226927884717	1.2647934745676	1.78972920664347	1.27063022284261	1.39015892482131	1.54849502503562	1.38885723947805	1.34117717935422	1.14062537266878	0.615228194308259	0.951476064351439	1.29139483285605	2.05000181494022	1.0466141003989	0.209623696277442	0.522649354585826	2.07790989134435	1.39897316094757	1.15003983469618	1.72751283837557	1.00366189923147	2.00833012748068	1.58827678583512	0.756331991819202	1.12078890817633	0.511839865045421	1.28426806269178	0.610721844843196	0.450439435815968	1.75930706528305	1.04422714389773	1.13878574653932	1.82097939696693		chr1:61213098-61248601	NFIA	0.269405	0.072579	1
chr1:64823948-64987251	1.48483917690521	1.33416261393041	1.54566483832939	1.6174881504344	2.29909457472591	1.42773569101749	1.80359021766113	0.747088999296733	1.34124333447872	1.46788648352118	1.9022592444592	2.38638376423213	1.79934728388281	1.59043659492388	1.00188387871456	1.44357822090257	2.8085741620849	1.51966863471786	1.80087137584035	2.07241149851049	1.53384110264768	0.705344769485506	0.521019998860562	2.26197337554255	1.54563293810803	1.50451332554657	2.41930909374021	1.3737556872527	1.68850476881458	1.59650846847611	1.76231679617644	1.41131733014187	1.07902616444162	1.73268877481816	1.23493655048731	0.505005897090751	2.06837535518338	1.48379130657951	1.27425356343186	2.32843541618818		chr1:64823948-64987251	JAK1	0.107543	0.0115654	1
chr1:66221948-66403351	1.21015649382456	0.708797183089698	1.20479041135153	1.32360567745281	1.45635035253779	1.03571214474976	1.03656972702642	0.595723628627261	1.41420769160996	1.61080244387708	1.49116917865968	2.37185997320353	1.8846043977073	1.21381871368556	1.13394598508619	1.0853422917424	2.49096982141022	1.33441294400071	1.26497438240955	1.57843339896602	1.34448526223801	0.545389673794007	0.527377164860385	2.18551986940813	1.65629606018562	0.817992575926078	1.32039591586843	1.1571332007881	1.23782002625944	1.37146789568356	1.63262603380244	1.10201798366301	1.26353733746224	1.64919699178384	1.36288383477844	0.371536644421296	2.40871982609266	1.14445906893443	1.0716386687807	1.78897868061176		chr1:66221948-66403351	PDE4B	0.306967	0.0942285	1
chr1:67667998-67758901	1.67019555072476	1.02670906606504	0.770959477725833	1.26107481171818	1.52408387437215	1.77520251901029	0.685318853963683	0.524338106415787	1.05554237089927	1.23474976598962	1.29635670801562	1.76300564006787	1.17477663033443	1.07624869025414	0.998770457526864	0.951689890818067	1.74907689776027	1.21046548397419	1.34107873729934	1.71122789662816	1.45850255314135	0.31281337364784	0.542673918531303	1.8090480086884	0.601331059088476	0.871257255626348	1.52866438336961	1.40239997614029	0.971446854501176	1.38010832974846	1.02304521991898	1.14989572386145	0.447674255597912	1.09755757984048	1.16866664883073	0.260144307975857	2.25107802010519	1.06090307678019	0.776718759784084	2.8052353758533		chr1:67667998-67758901	GADD45A	0.390016	0.152112	1
chr1:77641448-77688501	0.944537225711458	1.42871438746639	1.09508735867189	1.43490236343258	2.68458797621397	1.19284796195955	1.41490734601357	0.559798429499937	1.1783477796313	1.20070169458965	1.1913931272604	1.58462509064476	1.50719999824312	1.18490503538098	0.708297861642482	0.902127861178445	1.43374691663483	1.40601879153955	1.43576194393341	2.08246501543796	1.66168279151545	0.488846000520039	0.389756383302595	1.83526339685241	0.966089757688536	1.25387975678854	1.98595746353414	1.33305596766123	1.39282046136254	1.43495957568336	1.08463109578509	1.20946763382165	1.02241613215209	1.52580210515488	1.92321102514955	0.403087957965857	1.20985857860873	1.06084452385676	0.834638557759674	1.61827152102686		chr1:77641448-77688501	ZZZ3	0.00804901	6.47866e-05	1
chr1:80633048-80657951	1.2775064687427	1.10406630508761	2.17782728051204	1.60793826772624	2.04069641037541	1.18193779198605	1.2527618274095	0.899415879844671	0.8264563774669	0.590031502171084	2.24050470368039	2.26227107356561	3.19358809307368	1.29452228578463	0.860523636389717	1.72401588380675	3.55689559352602	0.910618883143036	0.883641989522973	2.05828901974126	0.771470308756803	0.491637767217738	0.296907577354578	2.85651354432246	1.35147101237842	1.90301582392753	1.157168348126	0.907085700202582	1.21623338850908	1.1178125465717	2.36443225437789	1.00556752867779	1.88538649312864	1.43085955171663	0.266027105521499	0.521675950969645	2.35431543566153	1.63109372219957	2.08831788290135	2.4798561390967		chr1:80633048-80657951	RP5-887A10.1	0.334243	0.111718	1
chr1:83910898-84013151	0.874476521118087	0.965486391299679	1.0160990894232	0.789064929901397	1.49216447678789	0.861731015535227	0.946409610860044	0.471201280261682	0.746580578896822	1.29136612664712	0.987841478604664	1.76426020712594	0.907160981993038	1.03258648668189	0.750018988479087	0.806205044897354	1.07625354331728	0.912715182015055	0.909425857452334	1.12771318455499	0.84171682480419	0.178515291603893	0.601684866062392	1.32549234186095	0.804718620594418	1.00056252312744	2.12076414924421	0.996125733642283	0.933604211459212	0.890339031926335	0.728947750109574	1.00206912267919	0.663834559202449	0.816478675570373	0.673572650277936	0.232979493439795	1.12148702122985	0.877393632873646	0.998307443089625	1.02756728236569		chr1:83910898-84013151	TTLL7	0.173427	0.030077	1
chr1:84483098-84503701	1.62665318642057	1.21941957736868	1.50079858728788	1.64253409448248	2.60735231921015	1.25292891364786	1.34307055639723	0.673594747492523	1.17750311827722	1.37233315850125	1.37777034568167	1.54027197277474	1.66567325498694	1.57303335662227	1.28349754849223	1.18509360264666	1.47335982570839	1.23680002537919	1.42653076975865	2.10168028405499	1.39378840314399	0.413856872025283	0.536891539375153	1.83683134447492	0.853915670836551	1.02087275724461	2.56583915727079	1.86988060112064	1.34422646598343	1.27069321334474	1.30291127658773	1.73185498723458	0.425306086298195	1.53597888736638	1.60536762007342	0.282967131528905	1.29065117754624	0.718615898349667	1.93746943622519	2.09217881226956		chr1:84483098-84503701	RP11-118B23.7	0.0856861	0.00734212	1
chr1:86867048-86992751	1.09048769788069	0.815096641241202	0.990465384622248	1.03828837181713	2.01392136448544	0.857723792867756	0.913796948500065	0.499004293919094	0.945152364987322	1.12163053672422	1.3012155270064	1.80785879514719	1.70959281962271	1.1969925237821	0.770938323165503	1.06085629563698	1.93468545006299	0.964044014427767	1.14774193109849	1.89440022205919	1.42964538159862	0.393374555286371	0.51987840604709	1.66438877647278	0.920182174486182	1.11815250832494	1.70904002370889	1.0304497022314	1.0336103885537	1.33689445492148	1.34582692725729	1.45834955814924	0.864692674129288	1.19092002405053	1.24718282598931	0.347125265787285	1.63652943964355	1.04603305011622	0.87709250725365	1.66477031595304		chr1:86867048-86992751	RP5-1052I5.2	0.330114	0.108975	3
chr1:87011748-87124401	1.17284629705998	1.02569405526356	1.19721066834436	0.953662438007882	2.22068713884296	1.36468765956446	0.870057396641627	0.555804330941177	0.899377802096943	1.6400730477819	1.40734424437725	1.73431737522386	2.15700937300134	1.3710583020332	0.96872556211286	1.47532282122823	1.97436299914256	1.34463688708179	1.19619295092355	1.59308562528001	1.32240782120715	0.373934684596294	0.581152860219785	1.73132953584048	1.33597206084771	1.223734174504	1.72717079469643	1.39235244611446	1.15621306128693	1.42210111448564	1.44968382423727	1.75103886197931	0.982854523094496	1.37700637806189	1.50788704478933	0.269903937874582	1.95670923883671	0.996046561300683	1.15863454066016	2.04460606436989		chr1:87011748-87124401	RP5-1052I5.2	0.353486	0.124952	3
chr1:87323548-87365501	1.57726497322946	2.08923466114991	2.21464526565223	1.23267956344904	1.82459670675944	1.30999094963182	1.35937303448023	0.646122370968725	1.06583415684815	2.7597124952152	1.64728930286542	2.83860062454121	2.3455235829038	2.41951630734374	1.62431714559966	1.67192904232925	2.03849611083102	1.52236763836864	1.41115587938663	2.66938541667148	1.46426362509559	0.520084626592833	0.646894621779486	2.18704799341816	1.31780578253416	1.34802499024083	3.17124343363512	1.46551788495145	1.38290560783159	1.87271349770064	1.64328872464465	1.80174888700397	1.32399054331943	2.32567142246667	1.35412622698801	0.305070822523284	2.74917506612547	1.2735087628388	1.21479775032855	2.18234239228254		chr1:87323548-87365501	RP5-1052I5.2	0.305961	0.0936122	3
chr1:87384598-87424501	0.746914429250714	1.46482545302898	1.58401171473954	0.632607434001831	1.22727180813567	1.67315125366126	0.746554441366186	0.773876701618306	1.00633763538331	2.61050095473342	1.64834492604874	3.01268239309588	1.21731954810265	1.59684260704723	1.21252932069873	1.07699078699813	2.02662482249653	0.958141207087212	1.12867090059738	1.75390846445924	1.47871570983562	0.463890482712557	0.64178840939598	1.92142422933992	1.04947622747331	0.598273385627309	2.77648862767668	1.1391447712423	1.47486796543448	1.50378521588224	1.6829652026767	1.51187848747942	1.4605982483271	1.26565328831203	1.27412715957939	0.396988843153735	1.87303554980344	0.87754912750881	1.11152686180491	1.65676619587618		chr1:87384598-87424501	RP4-544H6.2	0.482743	0.233041	1
chr1:87583298-87602151	1.65140827252884	2.80100918689126	3.38437530739453	1.78134985044502	3.40053011833447	1.95213185567134	1.83529015952278	0.605691467855147	1.7713456625835	5.03478430948234	2.75304806633082	3.82086044083048	3.91031341766178	3.02831886650589	2.2758606673283	3.03431863000728	3.2787326705833	2.77979556790498	2.41215763698314	2.98881534359839	1.77823344093982	1.00601455759404	0.644045247002172	4.64849401213191	3.26503186042583	2.20001045291384	4.44649880601535	2.56995857510866	3.8643224451724	1.99046069089352	3.17553816490974	2.6892465221989	2.59482717594249	2.86297908179786	3.95874764292861	0.659037956130638	4.40969302064917	2.6096623139886	3.92025809395345	3.6498327391876		chr1:87583298-87602151	RP5-1052I5.1	0.255848	0.0654583	1
chr1:89587848-89740001	1.31775759298409	1.0126781047092	1.28671454678354	1.14855432582266	1.44439594898783	1.28105062230242	0.880171040743001	0.531260464986113	1.09149962569391	1.18446898548932	1.34108008056485	1.18065435839879	1.51675077844265	1.3997535250534	1.1569391319255	1.08458246529691	1.74426055786522	1.28375654982017	1.36391099644265	1.71029979627398	1.56343839680785	0.457910252402225	0.516233817054416	2.11522315279142	1.16535709358557	1.16287164800113	1.51325780232317	1.13169583682912	1.38554725330069	1.49456069574422	1.41245749808985	1.48902266728847	0.826021038042017	1.36557551557411	0.985008788679765	0.310452144398416	1.49782180002636	1.26079757865978	1.20153702375727	1.44153608662576		chr1:89587848-89740001	LRRC8B	0.0323469	0.00104632	1
chr1:90938698-91018151	1.68710372635907	1.44772403366896	1.12659687057205	1.07249787450754	1.87581486115528	1.00522387979107	1.34554375921751	0.648611079636712	1.2406436616847	1.54857523291349	1.32831736939309	1.30777962641467	1.38581796487381	1.21697098759437	1.09281717266352	1.01684437307296	1.9464533461423	1.76413028204547	1.24065739592709	1.71750715428753	1.25620534989426	0.30656596184335	0.577935168736705	1.70427776657384	0.926837611747407	1.52444508599239	2.30232524833332	1.78779099292085	1.2889910435631	1.4815413859537	1.24969897616259	1.4856918089284	0.975658530937273	1.29767984022131	0.961807749497245	0.217575526453796	1.37482329974438	0.968633032967125	0.976729493539801	1.42446878764033		chr1:90938698-91018151	RP4-665J23.2	0.0765777	0.00586415	1
chr1:92456598-92546501	1.40726444439532	0.945202665192031	1.31922539965439	1.18626102768653	1.24917856671897	1.19046290857228	1.02746314218647	0.489097298901111	0.964295113657345	1.06020822554828	1.7280606118094	0.92681997011801	1.85574044509275	1.28528358119378	0.775108677279196	1.04515488612583	1.09713726680962	1.13535852033277	1.36379831936464	1.65356719574673	1.15882001713024	0.455733715321947	0.471973214613209	1.8031590667508	0.998640375919242	0.971454214961277	1.68708246662756	1.05831248766178	1.01816334459077	1.65422930917274	1.0205482917434	1.2315537892519	0.686463522334056	1.16974085394756	0.809469692045548	0.33307747086675	1.37361437341537	1.15220885427544	1.06687215320058	1.54601633000517		chr1:92456598-92546501	GFI1	0.284609	0.0810023	1
chr1:92834598-92885801	1.49423176229825	0.878307494037053	0.970013905849322	1.44004656043482	1.2365701013003	1.02139220557988	0.8809840812929	0.51870783050111	1.08251459506363	1.55244284414333	1.63111874883593	2.00072615830419	1.63410335224542	1.21993597649729	1.15471718783708	1.23640982743795	1.93893185901002	1.10798076128452	1.66822225705162	1.80673293255021	1.49805357525416	0.753680182324679	0.646556180995027	2.05860181094473	1.63112472773407	0.951127200416081	1.65422844972702	1.02045710732287	1.01856262804348	1.83136010879452	1.10113472838414	1.42357254689128	0.808754958570843	1.61240030931501	1.60510700651083	0.317564997284219	2.35250019286042	1.34704876078529	1.01060552124932	1.52158810819362		chr1:92834598-92885801	FAM69A	0.376767	0.141953	2
chr1:92897398-92982001	2.31415428602046	0.855902600691768	1.48560728685921	1.97457354850947	1.29053287667913	1.30854693152484	1.26672612883533	0.622175042697575	1.28777957065454	2.48583924771844	1.7303371441852	2.81035053808704	2.25571929276049	1.69694466781721	1.16184822476237	1.92943001250845	2.33685780520196	1.27640415068023	2.20799366259408	2.31636150438066	1.66696956811865	0.756309724576788	0.706822473041382	2.74851016027944	2.42985550699909	1.38273366328124	2.40451809535048	1.35763196295284	1.56366439150097	2.26054616467935	1.88704946084816	1.96077613959361	1.27234277840829	2.31175788155084	1.78611489846925	0.319333373357917	3.7128356503661	1.78251051439801	2.05635287101037	2.43747236558265		chr1:92897398-92982001	FAM69A	0.359136	0.128978	2
chr1:93147398-93178188	1.58878583764232	1.34777022461286	2.02622875522492	1.19442167590427	2.76353153191818	1.44479744952115	2.55923431482251	0.495902569890469	1.28750764541315	1.63219655299404	1.66899773514427	1.79958856754391	1.84281450814694	1.99166474258663	1.08195744922394	1.03841052812114	1.56989664785956	1.24565806849073	1.97741767351424	1.88379731440661	1.72414783941484	0.330668363176571	0.704979282872573	2.03013126037194	1.29328070596926	1.67812265684599	3.32764256937575	1.64447248696577	1.35678865772844	2.22682318002277	1.4212026786419	1.99768188569928	1.20281816965676	2.08641216745517	1.49174328509078	0.334364254588109	2.15306349844785	1.42252273443353	1.19559599719642	1.3025068909249		chr1:93147398-93178188	CCDC18	0.0852104	0.00726082	1
chr1:93594466-93751101	0.855874639989867	0.785702414104299	2.34219427898874	0.881055317357515	0.943254403421991	1.42778306685757	1.04555800669741	0.433204876399722	1.15450971731047	1.3385681074677	1.37114347305678	0.948065369225105	1.49106993409943	1.42329866080135	0.90674219002406	1.02177228784456	1.47188708900256	1.03130874099041	1.17827169026696	0.904575821851967	0.65959123299866	0.455553822628655	0.400203287073116	2.1386998153243	1.50998375678904	1.12343687071933	0.804127421276848	0.925680727195145	1.25998334876941	1.25606351509285	1.72520121647252	1.13469116467576	0.568447415814108	0.661798631081851	0.811365725055084	0.416120621107082	1.65676929726753	0.906411583849744	1.54094543176414	1.36203070494522		chr1:93594466-93751101	BCAR3	0.427911	0.183108	1
chr1:100521198-100542801	1.19333434930237	1.36442023833612	3.95237183815814	1.31959834851695	1.53750124441871	1.82149284353184	1.56000206078092	0.558588087852189	1.34114067698629	2.81651537545712	1.77025486015603	3.47374965032205	2.29635062941213	2.1746572768331	1.91633215585581	1.68524948953546	3.08883605597216	1.24213251313158	1.48907066526967	2.14619414597791	1.46737283196814	1.02874518524345	0.699908716233784	2.39977613482791	1.09070709434041	1.342472449645	1.6048874531008	1.54375411454023	1.68211553021361	1.77956677864192	2.14554323045471	1.83587600173211	1.91889634118214	1.37714530327705	2.54922126926417	0.215626296258995	1.67475370032179	1.41266988048581	2.9883878546936	1.27382229753177		chr1:100521198-100542801	GPR88	0.461862	0.213317	1
chr1:107802798-107990251	1.02315223052314	1.27009497522638	0.950476113276803	1.0496943481571	1.36911851998741	1.0090296049819	1.04455693555937	0.519043667714962	0.881772678298095	1.28864928273113	1.382377014197	1.42610697216019	1.52376855848656	1.3275387776181	0.848418602548042	0.961505296287215	1.38987478304491	1.18377451230281	1.08325088577905	1.00262113445649	0.754777794940724	0.321266094108425	0.494820004608265	1.94372584046322	0.846588687510949	1.12734801708236	2.06373920123408	1.18730372344076	0.943606909322245	1.3830278388028	1.0015952563315	1.29961017963882	0.700865642935617	1.42304719933841	0.842746368562855	0.348541541653936	1.09427644554149	0.980775021693864	0.767902391435663	1.23449559996249		chr1:107802798-107990251	RP11-356N1.2	0.0672675	0.00452492	1
chr1:109551948-109574551	1.3581989555533	1.4431186724727	1.24854992156357	1.91182276468192	3.48558391979302	1.08047774160243	2.68525659041996	0.637969722102574	1.40143523714679	3.14233370503875	1.58982207377271	2.13524029534927	1.9171970072964	2.07529297155771	0.701464608256481	1.67028576152116	2.19771422025537	1.82765531935755	1.76123927490125	2.76309680067936	1.66533717820112	0.793637008687112	0.345487847675142	2.55407121180875	1.50514602616035	2.2180074487587	3.60212508691743	2.09933925600442	1.97763893339914	1.96719263289731	1.23664864235271	1.65236607106558	1.04727630002357	1.81210101689812	1.96443090041719	0.490961844743841	1.75313811407414	1.64838596323625	0.826864698479286	1.32205241172411		chr1:109551948-109574551	EPS8L3	0.211647	0.0447946	1
chr1:110611648-110687301	1.47998944860606	1.26465536083176	1.33338300294964	1.3813188998932	1.83138598567882	1.43229436722435	1.24396351474083	0.547326239166768	1.53426225457829	1.71291118353154	1.51125936703186	1.6860485433126	2.75440491471045	1.57079910270311	1.1668004411253	1.74754970372985	2.04803740430995	1.5836352905394	1.4981417367203	1.89514079038834	1.53342310563968	0.454742498004522	0.656384085279591	2.6215716553409	1.81086734895672	1.05277062568561	1.86596023476497	1.33113145113627	1.23116556051841	1.29110209332945	1.64758122570437	1.55478147236206	0.951439938861411	1.46755854441784	1.69280535069078	0.428931998546533	2.48094506320299	1.21426346823232	1.39971433773561	2.15457452616149		chr1:110611648-110687301	KCNA3	0.107447	0.0115448	1
chr1:110868248-110902651	1.79419957481925	1.10003577387425	1.16312800283352	1.32042711899336	2.40165969317481	0.875790594973789	1.89434668019764	0.514627758956537	1.17600771581933	2.08530095509882	1.5901336783674	1.82905175745752	1.75085518864358	1.49966672571584	0.969190737387358	1.48584156755613	1.77203966590635	1.23241188026004	1.76600405654884	1.80011659596456	1.20108203179447	0.477774795666586	0.379832115559526	2.38623851614738	1.15430755683686	1.77972607272005	2.0009048970988	1.54121320149414	1.5620984586563	1.67864806027268	1.25146327712246	1.574393338563	1.22137107924541	2.31582654857485	1.80444534594342	0.595656107011942	1.76261836694499	1.76393520756506	0.88192553911673	2.09473442351562		chr1:110868248-110902651	CHIA	0.318501	0.101443	1
chr1:112610098-112670351	1.42869259256363	1.0844946071564	1.37649927887851	1.530298321774	2.02540778881002	1.07349047093017	1.84954597147556	0.55750130235556	1.35536815663503	1.80318045277153	1.6151127317056	1.80910368078252	1.62950564853814	1.44276631665262	1.19376823188316	1.03981394630628	1.86765154562724	1.54223596276741	1.71116709272153	2.27096580550688	1.61944774934173	0.718545153225056	0.406067843497121	2.32272325294469	1.23205187650288	1.39109518984769	2.27155340046494	1.42765760612909	1.38375904776839	1.66260546609167	1.39339036907644	1.59438878467393	0.627511366627184	1.26800351534765	1.52842565703295	0.31338081367027	1.93915254505272	1.42792077103324	1.38988376014471	1.51367285273182		chr1:112610098-112670351	PPM1J	-0.0715033	0.00511272	1
chr1:113139398-113155851	2.05922020745677	2.4978741492904	2.32186490459907	1.21238468426216	2.54419454953068	1.64691916939252	3.20620018887136	0.325697159470355	0.646575694218007	3.23965866052289	1.47412041442561	0.550102386455349	3.05060943042926	2.71378642008548	1.89422971492455	2.74674584037731	0.391765032045249	1.88991719210826	2.19098697565842	2.30702603803365	1.633860870056	0.909617365408361	0.472538425247325	3.24830942181813	2.10024940141416	1.55074823401378	3.62931886727148	2.79493176519451	1.74846397422823	1.84472934422401	0.947408997951002	1.39852504279605	1.0838952851388	2.15598598158151	2.25214284533291	1.17058957158005	2.32375068168034	2.20263138704577	2.09155880331942	4.31531866234116		chr1:113139398-113155851	MAGI3	0.651222	0.42409	1
chr1:114443498-114517801	0.824111876065007	0.831623169642293	1.12448014095148	1.08564411434869	1.40025396768264	0.853861069891584	0.841518891191507	0.541787289279018	1.00333841924653	0.932193662599141	1.32432953756287	0.888224297272077	1.01144179974415	0.985027254547829	0.804845275681821	0.881623440096323	1.08675352115029	1.41635682309384	1.58572058512593	1.82472741648215	1.07908321545039	0.461964808861414	0.324414516880319	1.90289602414379	0.693636602757844	1.09139383519266	1.62088097902386	1.09204520018029	1.10579889683715	1.33407925033892	0.849564133811527	1.54031133299413	0.743883508879942	1.19332109616825	1.04089058413699	0.237696740995351	1.10132261024214	0.996080434167338	0.717230966006293	1.08876053261363		chr1:114443498-114517801	TSHB	0.0874023	0.00763916	1
chr1:114659598-114755549	1.59220398216634	1.33008959259567	1.5970079616611	1.42705870539246	1.89463155103211	1.32883136584411	1.09085995743727	0.60973265428804	1.0284558416739	1.84211656963364	1.82405844322093	2.02245230126346	2.48517061326986	1.5975523591237	1.79281600722536	1.41436155519347	2.13119821679785	1.40679395296661	1.65382419036991	2.59827324010556	1.68012909601338	0.812094741616895	0.487178073056983	2.38123656207405	2.0450404449614	1.46130275068151	1.98412226118847	1.37661283609108	1.59888672294132	1.61781720060754	2.17398429756708	1.4700703184991	1.81213765406307	1.61311063518055	2.45228376438792	0.453784252917526	2.45817380267426	1.62844051140376	1.4990533711954	1.73044692550535		chr1:114659598-114755549	AMPD1	0.574009	0.329486	1
chr1:117339398-117434251	1.47763656855535	0.86254954568352	1.05361686664043	1.62680932489289	2.3845560585011	1.25454377095165	1.21074006917526	0.453953933683393	0.892883857538679	1.589585795839	1.25098800215696	1.49923674869848	2.38694244081668	1.20114038103578	1.11424416653365	1.00096739631259	1.38527500893378	0.941222044323494	1.29739455411755	2.9998423191489	1.53160290384062	0.294495951868561	0.418783019328065	2.01535743872203	1.19963986050829	1.12986218494193	1.75105296585505	1.18492695287221	1.00253510692622	1.19047397629087	1.07942294569765	1.22014432753383	0.712566941505703	1.30268878720613	1.40161733583101	0.253800783387467	1.94223964830844	1.45586069871256	0.952078582790294	2.03674279520169		chr1:117339398-117434251	RP11-39H13.1	0.0978043	0.00956568	1
chr1:117608480-117711901	2.15484214045956	2.57932063674214	4.60994031459805	2.2245584126629	2.67218709404516	1.96653127192837	3.00460099375448	0.638199001671575	2.86349417881348	4.2195357190714	3.72914427638662	5.16115881220384	5.55731538199526	5.51966308289759	2.02450867582807	4.73414134540307	5.00888354007485	2.95319417960051	2.8953952943823	5.53959020292506	3.64089970021414	1.49342296673298	0.490037112687735	5.49295066317556	3.09833239739728	3.54207858231658	4.11432321412287	2.99378820876495	2.61889179936898	2.79379994741987	3.86807288329109	2.53656970902749	1.7750260543916	2.94479608494036	5.19641875388697	0.967957029956522	3.69438192755846	3.64507636013175	3.41903945371123	4.05238492029033		chr1:117608480-117711901	FAM46C	0.253546	0.0642857	1
chr1:119608098-119677101	0.902090773139822	1.07022492912232	1.74101963384101	0.83867022189338	1.40442133135529	1.35302417675278	0.993285400340444	0.461736895951505	1.30287147360307	1.13735845362029	0.944412012969665	1.97033298305507	1.20656021026345	1.23987327578817	0.845755551772609	1.4035556487182	1.82858945475025	1.27441322562836	1.07072407470372	0.931189947759058	1.00491177329425	0.27888169525164	0.407895813241723	1.1613926097287	1.09374545701148	1.40001680658187	0.967244240464458	1.39368486696242	1.07925127559904	0.981020308286628	1.1659677880649	1.24085555149303	0.554368871820763	0.710722868662285	1.51195163662908	0.373768329853754	1.1995622997845	0.921658407569944	1.09398677520277	1.22270126666641		chr1:119608098-119677101	HSD3B2	0.238089	0.0566865	1
chr1:145968248-146006951	1.6819307456618	1.61566992718277	1.74197138188179	1.83020089715126	2.05502628155296	2.28709678989394	1.84311297777653	0.809141342870323	1.94603144595525	1.98078980495569	2.77000026823311	2.67825265619419	2.51988680800691	1.95834070115683	1.8080844179346	1.51573136678541	3.79702542638473	1.66115506723046	2.43213773908524	2.52266184936247	1.65590880197869	1.16429139368727	0.450628098097272	3.19265081890429	1.9242496429365	1.66719151563494	2.53308979313709	2.13343316770321	1.834996649073	1.83476708637927	2.29919675645767	2.23148854103557	1.00839607762942	1.79128850952667	2.51321482593571	0.631056805215157	2.43684972467003	1.65555394819883	2.77437486412471	2.63871574501324		chr1:145968248-146006951	ANKRD35	0.25693	0.066013	1
chr1:150144698-150165151	1.15274042660051	0.952965608966527	1.72689513181694	1.16332363348526	1.22489982215477	1.93482398359809	3.47375645992021	0.56175669670413	2.48778092945036	4.6987448578234	2.12939743520147	1.01443539259557	1.47468666909674	1.69376539015077	0.789476610995552	0.575501630244378	1.67869366736438	1.91262223687058	2.78782001667449	2.05217836269076	0.796028532150376	0.760354938235848	0.362055456802411	1.76069158618738	1.96444072721206	1.29636991256209	1.55161324622984	2.00388295748593	2.09399180510287	2.47903061463992	2.00816208490103	2.62214177781913	0.824220891490519	2.1051616157495	0.889628103032075	0.452232552113527	4.08321678202044	1.27503090785208	2.30606014378609	1.02306498928596		chr1:150144698-150165151	PLEKHO1	0.605727	0.366906	1
chr1:150557148-150666101	1.7728831400392	1.4171271294293	1.98874394889432	1.53948199381958	2.10614147070024	1.41997400144126	1.58114949183477	0.579281920351799	1.62964677857299	1.71181658087723	2.00516521579318	2.1663432428333	2.45065623447463	2.42537022563118	1.25564825215306	1.6329206516678	2.50503512873294	1.58555671338626	1.79061174751497	2.82252247148602	2.55630653450497	0.704994014710917	0.363947227584474	2.28905611180753	1.44438672890319	1.59769832434182	2.620509761304	1.8842894502623	1.68846381064716	1.79483739517686	1.37995812462868	2.07665261343271	1.10862263572087	1.80115548456327	2.36733351531709	0.482200473084684	2.03579001738688	1.70696910909593	1.37268358578349	1.85424902427023		chr1:150557148-150666101	RP11-235D19.4	0.222428	0.0494743	1
chr1:153788848-153918601	1.22817933210102	1.63129902641708	1.48390462399693	1.37543587413559	2.52167238877353	1.54201828866535	1.88655870848897	0.677333939298143	1.39136386678314	1.63876551967029	1.98576704023107	1.56132733740457	2.02845523173668	1.37604379794193	1.2752310726719	1.018856636935	2.12015643274909	1.21158908233562	1.90655683094602	2.12541653712231	0.911852536688891	0.871656618128289	0.407605661963664	2.25676826326475	1.14005476577656	1.51910154620681	2.17876391455604	1.58443355853573	1.63789822541239	1.68621736160935	1.75233757395497	1.74443291629293	1.02866490313945	1.73760865822081	1.65407780870814	0.545464434742823	1.8637454713654	1.13100555900353	1.2925454406405	1.53275337570072		chr1:153788848-153918601	NPR1	0.107819	0.011625	1
chr1:154330298-154471101	0.985183724382728	1.83853417066285	1.19037369963559	1.239078873802	1.60554417966395	0.958881048116824	2.01036386188725	0.441708846696741	2.17993188656333	1.39041043774066	1.37620323068536	1.52495355611758	2.11407428982992	2.02868795692025	0.653181078745452	1.68619386767915	1.47945192236603	1.83568994480018	1.93453680527924	1.93045223178511	1.32946689603725	0.735836224038661	0.282732598596135	2.08378810491381	1.00727243199297	2.36482442812961	2.02952866275861	1.16349966264844	1.68240177223731	1.62928448841465	0.834327653040214	1.81827683700566	0.79183413254925	1.57200999236319	2.28181709306369	0.375265891768971	1.52598676340241	1.97151686303637	1.10017397050705	1.90334085473062		chr1:154330298-154471101	IL6R	0.698201	0.487485	1
chr1:154740048-154867777	1.49490472475393	1.43965525692152	1.62084392098027	1.41756457999445	1.67381274634392	1.72588159021959	3.63181499479783	0.420630262523601	1.62277920456936	1.95226599354082	1.40120775110197	1.67762509457756	1.84410849339718	1.47863871735702	0.553471799515894	1.167674031293	1.54292091228555	1.17523696629857	1.52827327512617	1.32852260846457	1.22433885748386	0.614234396874739	0.286464224268472	1.44275239140379	1.60741240572914	1.05383031765451	2.35552887751128	1.63985257271817	1.22293434224261	1.01182331153856	1.40556065334943	1.23969666026911	0.890494328640145	1.08217251260079	1.31351957686153	0.509040398311947	1.74410724710548	1.13662615437356	1.10712430828528	2.79845938926595		chr1:154740048-154867777	KCNN3	0.589391	0.347382	1
chr1:155464048-155575051	1.08719697946799	1.0895674444098	1.22604762261829	1.64709272763688	1.97276975698452	1.04124707893099	1.87486914887184	0.577392057110428	1.35624238447578	1.54350696089359	1.55579229268165	1.36532303569909	1.8274126708333	1.11068802087606	1.10110211976708	1.04373401020383	1.68828275367249	1.09513649300364	1.63453750280569	2.18420482715393	1.1947880137564	0.527792941899397	0.574258218188205	2.28203034305638	1.03388156645989	1.19878026759995	1.84280513041474	1.36389858129162	1.67280617672475	1.73811660840432	1.22339042067234	1.81601794582836	1.01212211938241	1.34410009099715	1.26861788810729	0.356200772909406	1.63690933206139	1.01921845374919	0.916373946642642	1.21852445149383		chr1:155464048-155575051	PKLR	0.197287	0.0389222	2
chr1:155675398-155724951	1.32278960486885	1.6201936270579	1.54001094070439	1.07608518832773	2.61331079267596	1.15273450552804	1.83942533438116	0.433522531918361	1.50626277162609	1.85663800874469	1.54643564304535	1.59172851187657	1.98356809060322	1.32018205306984	1.11693941389602	1.18049184345873	2.0755385197167	1.07957656368258	1.86953929506693	2.11446506439726	1.27494948997504	0.558814216813321	0.282849192951098	2.09586776209202	1.18339801727905	1.12612605908378	2.03163984876722	1.27671826354859	1.21040830488545	1.56107327237364	1.36253136726166	1.35436869775144	0.853076776524095	1.35111868345995	1.61169817521783	0.363399059247747	1.76497829225008	1.30939828862488	1.18378751314725	1.73548665298325		chr1:155675398-155724951	PKLR	0.114174	0.0130357	2
chr1:155922541-155992201	1.28625437047715	1.40313896809954	2.0296770051091	1.3739953705106	2.07856109974419	2.1611343778216	2.21416022013132	0.679148662865283	1.5201953336433	2.14270997423236	2.18735983337197	2.41938279493803	1.81571798132728	2.52825430794779	0.730295004866645	0.911576033518799	2.45052115527745	1.46292288657207	1.9427177358246	2.24659839278594	2.19406763298509	0.754960705982416	0.356123983063109	2.28006675942258	1.44579145137479	2.06210478231394	2.20141996606406	1.68721299624187	1.67396185975899	1.65620135581786	1.71754466901658	2.0391571053671	1.2601101998838	1.54768530505903	1.98024979974571	0.434664485884513	1.83579063561608	2.02218097925457	1.43500635690032	1.66894953722825		chr1:155922541-155992201	GON4L	0.296996	0.0882064	1
chr1:156445348-156517401	1.236454677715	1.29481659159497	1.46005115855964	1.40538438611859	1.60658386194658	1.09512523786347	1.13799423565328	0.466144812257724	1.41270583205532	1.7002604552901	1.94761441986303	2.01544085608544	2.60124266404694	2.16779373237805	0.511819906170031	1.21519807817281	1.5992782137428	1.1227903355613	1.75978971723311	2.13983841150944	1.79537742916694	0.716557093184436	0.320397173688768	1.91855894672542	0.967688110024682	1.34671169489102	1.92802643893878	1.21264689771537	1.34362335767653	1.4617538629655	1.44093965994236	1.76624750715276	0.695337335612569	1.27078659551899	1.70640047114364	0.375821236154126	1.49066979096715	1.15365309579038	0.922376166739304	1.95325597147125		chr1:156445348-156517401	C1orf61	0.307217	0.0943825	1
chr1:156657898-156674896	0.685609640217744	2.97075079502278	2.14106151902008	0.744512110373333	1.19170757532627	1.46504487973443	1.72068498860065	0.528950605103031	1.71333799211523	2.07726372971253	2.26162908556818	3.53649949790952	0.919122846710955	2.50056490031582	0.699331957520009	0.983754016936254	3.99215267908317	2.86308484868576	1.41819928095128	1.81987093319557	1.31433187262209	0.354813745908374	0.223991542849904	0.737609873460939	1.65006273929827	3.34834237155995	3.36389156242129	2.60670341319281	1.12189896351956	1.18024239686706	2.56913521692979	2.50894114785092	0.868092527219168	0.99776390184103	1.49049879600184	0.477039778610686	1.05286531011774	2.46187400758403	2.07363197581588	0.94104479509042		chr1:156657898-156674896	NES	0.595233	0.354302	1
chr1:157490748-157569001	0.964566328446892	1.1380849716329	1.65756144852962	0.851475696300742	1.43957509223262	1.39129962687894	1.08830473416867	0.688372301714769	0.832976590771344	1.57543813112564	1.42709360716111	2.26332371889204	1.86449532048032	1.5676313345323	0.777720639927323	1.24629371299497	1.35932253380083	0.933583162857719	1.35861237534433	1.37235570120505	1.53127375003073	0.507657308935735	0.435472136220826	1.66784127238294	1.44293117108279	1.23492682077896	1.88260239256995	1.02982507465586	1.2909644449394	1.05981947434693	1.37268711530763	1.08256160590175	0.808443827444494	1.07881778330135	1.20194856946925	0.367672273260586	1.60923690640013	1.00606538698808	1.26294212569558	1.83195265519918		chr1:157490748-157569001	FCRL1	0.211332	0.0446613	2
chr1:157802998-157863101	1.20081916385577	1.24808247941309	1.23942166211907	1.14903424405371	1.62534335436415	0.996686191710698	1.22911459911565	0.703581431354896	0.947807822564453	1.28698112776259	1.4766642648531	1.20929092404736	2.06295614186251	1.22216193462491	1.30784148531041	1.29445514240158	1.53631841971098	1.19674241314306	1.19705473241714	1.33586007663124	0.959236249809832	0.528172538906616	0.441340628616347	2.17544774009687	1.37520948443991	1.16957643215956	1.51882533093947	0.964065354638879	0.914577540599884	1.33513578248895	0.995587791972833	1.06088671526377	0.623821714438458	1.22468748124928	0.993266697482035	0.259678857508629	1.85083864923378	0.98846676884087	1.09346014393308	1.99604692763655		chr1:157802998-157863101	FCRL1	0.601629	0.361958	2
chr1:158149098-158190051	1.03865023060113	1.39214414751132	1.36539722071866	1.12002734261249	1.87545163932847	1.46112223343257	2.46864326333352	0.408536898194465	0.693472039535003	0.95929830920792	1.43692686388075	1.94796202068201	2.17819290476631	1.53993136723288	0.982677075698988	1.1310978363563	1.88670928090342	0.649024831906799	1.08584555184358	1.59729645228184	0.76594406212548	0.325981171788999	0.602530285117492	1.90112487090044	0.656591800642295	0.92934743352172	1.48389199563724	0.918444253685892	1.32483511589265	1.08947728175727	1.25107963401744	0.809857489633376	1.18003390802125	1.49256738468464	1.87662118713844	0.228973702506653	2.04410159501687	0.925975700875569	0.669372866638926	2.08882609643505		chr1:158149098-158190051	CD1D	0.619775	0.384121	1
chr1:160607248-160757301	1.64393080305932	1.61873330235653	1.65244407942275	1.45159036292892	2.15857352713275	1.11460619788755	1.56165961709082	0.428964476148318	0.995997028760301	2.35983781244915	2.02200114282817	1.80959070836777	2.3635003420919	2.13683557541332	1.00742596957831	1.4756885694125	1.30968819729216	1.7214121135856	1.81025249870239	2.70326110584803	1.28365881772695	0.577876192541053	0.392247924156804	2.38093314581165	1.53518929149452	1.71910189839035	3.08197314215128	1.58797589611889	1.47076295747351	1.52526832278748	1.45838980432132	1.73804077504882	1.13345792272133	1.78278881619938	1.60241669259244	0.336523276848336	2.19693641700773	1.53076061699243	1.47948333921642	2.2670139022515		chr1:160607248-160757301	SLAMF1	0.614021	0.377022	1
chr1:161752266-161843151	1.00332716116423	0.954215175739391	1.95165044420076	1.01396258674483	2.00346436012052	1.00391329198326	1.04810963831991	0.420512482248345	0.735867050345412	2.5709305515833	1.1003338471175	1.88354578965478	1.13339818407642	2.10754725972414	0.840270665232853	1.70624754322147	2.13480693520773	1.22862885437303	1.61099654264841	1.57757623195936	0.893158119576762	0.365751737913195	0.488706862988682	0.889431083914084	2.01195518930003	1.10954894421934	3.71852610307341	1.96198598789873	1.47133641984614	1.19527140143301	1.54288166835422	1.22447094371165	0.628232264945589	1.55928082180726	1.23353582553342	0.432188933552034	1.04862783174359	0.930421798310623	1.96826658962013	1.13133271684502		chr1:161752266-161843151	ATF6	0.32087	0.102957	1
chr1:162564397-162614601	1.81972525472629	1.13758456317433	1.16668084716616	1.70589817482299	2.75911275417711	1.12792878793892	1.11698833344556	0.518992520490807	1.01247174885064	3.19661525906153	1.79417088560714	1.9320928051869	2.6231387604098	2.43554793716847	1.54006715718872	2.03044217176245	2.43204534728859	1.45249533652752	1.89135011412724	4.01497039949028	2.93702806212323	0.499328504483841	0.283981745680746	3.1903878491527	3.25861983888102	1.48369898094213	3.42073262801251	1.6311086709626	1.56073186817192	1.88302725244035	1.54686984052819	2.80000197770619	2.46399102752023	2.89230832019213	2.02171780079	0.325700786362094	3.18608506598209	2.77494467134414	0.956409929944383	2.31907949237133		chr1:162564397-162614601	DDR2	0.355538	0.126407	1
chr1:165718748-165786151	1.74442477914279	2.07620040758799	1.60247449693285	1.25705506663693	2.80296710814238	1.21952203900059	1.23529416022559	0.535312410386328	0.846185645731676	1.98138047501014	1.70956760250613	1.51727896805259	1.64756676374734	2.15326948664517	1.18556012329311	1.30243041702928	1.90987887896851	1.468784343684	0.985441375076641	1.80129062341577	0.858042271374915	0.293749896456281	0.488323977163632	2.18734126939083	1.15505072313477	1.15990552763238	4.12861014803886	1.68141135674151	0.972285460462072	1.14072262863735	1.29611291980138	1.36924579027269	0.792235297222076	2.11198537481706	1.06988561113534	0.389041328466665	3.46969189747474	0.913152405206742	1.23537878337312	1.44862099354873		chr1:165718748-165786151	UCK2	0.276046	0.0762013	2
chr1:165829993-165924751	1.87179531588335	2.285377518117	1.30347082340583	1.48933052857673	3.74999425306385	1.08974784152561	1.54045101857332	0.708870540887175	0.887379171739856	1.86076269075384	1.55340485736406	1.43348821915523	2.37062071971236	2.01910943294639	0.778333941744872	0.899952771387579	1.55134580015445	1.51905158109158	1.21906587410527	2.48063215846836	1.04956616750319	0.593141057365037	0.41497931316718	2.29291833895777	0.942004233750892	1.31337927768681	4.99523415637422	1.44024315603871	1.03190557554036	1.38260053289675	0.817489171985351	1.05556244869345	0.589092753751243	2.22959659010374	1.60149080260089	0.343532776087043	3.80681294093572	1.27880107154394	0.904593120966413	2.08723584789941		chr1:165829993-165924751	UCK2	0.445776	0.198717	2
chr1:167333348-167368151	1.31705196932062	1.14285750914718	1.55591576967741	1.30073700544408	1.74731280951748	1.10259460115907	0.966119164825746	0.654600753667008	0.936933462287951	1.56982442008818	1.80619148351719	1.683299315967	1.49539971980963	1.38585107619951	1.42206234414121	1.08332476710134	2.79223548012096	0.872865536591038	1.31294217236051	1.88775653755549	0.984543800529175	0.538436338461066	0.659305286569651	1.62356459727315	1.08729996414412	0.880089435322011	1.57732655957298	1.2394897311849	1.43323748253025	1.15649564359249	2.65296265150719	1.51083251748082	1.11880715366252	1.16797322925575	1.02039252281193	0.246440864613092	1.89212171311178	0.883276799929652	1.75140489053294	1.59466338763399		chr1:167333348-167368151	CD247	0.214806	0.0461415	1
chr1:167599248-167713501	1.20250597112763	1.29531188506311	1.5067657706742	1.40748396781158	1.80401181670377	1.66103875500628	1.78721810392003	0.546426750221676	1.54651748607155	1.23740335442152	1.65284891874179	1.57075021729906	1.66958433191685	2.06773285562185	0.852042308663591	0.966160785904759	1.9427160166272	1.37066601071598	1.8204499253401	2.29844599178412	1.30320633090093	0.748491900263049	0.366889843368902	2.49763218686002	1.00929630992422	1.11532086350791	1.64057843397855	1.72095358729591	1.61675155435548	2.06439240809009	1.64945980458278	1.61177722739261	0.742314366518635	1.48922878997745	1.51646552522694	0.566899197764534	2.12710551465259	0.984775936988955	1.16152532958461	2.16251817556502		chr1:167599248-167713501	RCSD1	0.195842	0.038354	1
chr1:174813348-174828901	1.59925254330876	2.21406328433896	1.50124076534545	2.17228168296295	2.70309193353368	1.68033404963426	3.14209393158063	0.723047325472717	1.82041320438837	4.10448995583118	1.63268088452909	2.11575433939162	2.70836638337447	1.91821061921511	0.933426806400866	2.19496431984619	2.14381630971236	1.96679101950981	1.38852533688691	2.17140763970031	2.36392126777727	0.611654399133406	0.34921873376066	2.20925169093582	2.47164314261363	3.04897381473663	3.47944778749668	1.73491526322981	2.36013838249235	1.44401562386864	1.76777727502449	2.95485202909577	2.68928098931158	1.82434907306733	2.04671333535457	1.50996261622455	2.23052821191511	2.37560148463101	1.86027923542054	2.35490944324952		chr1:174813348-174828901	MRPS14	0.378111	0.142968	1
chr1:175140098-175236801	1.09698443298385	1.03640830707855	1.16118950683707	1.13383423621269	1.67519332942311	1.04546576184167	1.28515318216013	0.463311331013374	1.14096365169833	1.06320384854511	1.28860919464535	1.28268284499354	1.40629705489297	1.22997357492678	0.767459141083614	0.996540105502708	1.90836070747189	0.949257243667074	1.38042576592098	1.49817431344861	1.15407740617579	0.518180122149086	0.435882958423496	1.7778741096959	0.90001346485391	0.916598962147786	1.20977487463602	1.03351206929317	1.25232839019518	1.32758743708176	1.12919275317057	1.21066002699346	0.493216060892314	0.998511782163892	1.53677923538298	0.37958175066989	1.70406794317003	1.03197270467006	0.853161763037182	1.8163778788392		chr1:175140098-175236801	KIAA0040	0.105656	0.0111632	1
chr1:178545294-178614651	1.57026023169504	1.26689139271546	1.26534734143142	0.987217029599101	2.25412665218585	1.31624253910652	1.0837029137905	0.514725718204445	1.72279087765954	1.50451893608162	1.45455936379123	1.6459205036409	2.28990553697163	1.3451679681592	1.3170646461994	1.45204485592067	1.85404611952973	1.39333930821599	1.6775516782927	2.1350914525579	1.70457808985187	0.88155607568121	0.4351371306967	2.07305964460469	1.91269540932843	0.978301502615759	2.35196940996433	1.65414816104623	1.86251128358188	1.69397015021275	1.65606142750785	1.78196127720302	1.26922452405345	1.48771131612816	2.02776905370587	0.53097020056266	1.90486667252364	1.01797505109535	1.06894585402752	1.97802735967538		chr1:178545294-178614651	RP4-593C16.2	0.118154	0.0139604	1
chr1:178721348-178941701	1.24696752361879	0.981817653452732	0.985228951877192	0.939649735658737	1.97639232686999	1.06966487996899	0.848756086255804	0.455211175581286	1.54353539961552	1.34255828375706	1.14091578770151	1.04047928038102	1.3611127924665	1.05183000384916	0.832840344196046	0.745573154850901	1.15164990344735	1.3449475905734	1.24617474649958	1.66368012026424	1.36582606954219	0.357521398562215	0.474721670218865	1.25907999792057	0.798642368651278	0.758123059022765	2.63895190973287	1.20816731728012	1.032438014163	1.33681133079684	1.07956464111175	1.66357846771385	1.03239130177549	1.45718873512905	1.53453484631877	0.224933233814266	1.53647792288601	0.848505752057914	0.781733945040537	1.45532862226812		chr1:178721348-178941701	TEX35	0.38119	0.145306	1
chr1:179079198-179105901	1.69875928976564	1.3904173896581	1.77552579661661	1.66547328910739	3.8041405580244	1.45389481128278	2.77709175733401	0.576489037622195	1.74029205591073	2.43560579503508	1.84560060633014	2.71226366520486	3.42752981996017	2.76384140415946	0.850724589423526	1.9695937019773	2.95611738753517	1.23011729896538	2.47084091375344	2.71954186338067	2.05273988436152	0.949644976022414	0.514989284894943	2.40380636718083	1.78454789279087	2.04701947978425	3.2680068736106	1.3227082113953	2.08341813860933	2.19544429439082	1.90420956235945	1.58657777474904	1.19414681678629	1.29960718251149	2.65547480734939	0.514154665584098	2.35476664163757	1.4506699921865	1.10765044082011	3.82783695876511		chr1:179079198-179105901	TOR3A	0.282803	0.0799778	1
chr1:179148698-179246201	1.03495165798193	0.680577791657972	0.997409249440351	0.884197673380812	1.63744528725365	0.829377254583881	1.11714006836561	0.433127384519791	0.877770465528072	1.17676040364146	1.41235633899503	1.0941860273091	1.83288224820219	1.09005413208794	0.627260904674349	1.17099896497205	1.50715444155972	0.913043640935939	1.11250394040193	1.56169170182116	0.791931638068469	0.401194469274451	0.38823636697764	1.24396970135251	0.868680898762252	1.21328290015182	1.35723208093026	1.16251578121535	1.11091457208263	1.17287183779435	1.07997731734565	1.08196660717744	0.766609088345152	0.925019674231902	1.27297470039234	0.23615017491765	1.31800860561757	0.753659830007642	0.741279044849418	1.39615010518729		chr1:179148698-179246201	ABL2	0.0338707	0.00114722	1
chr1:179951548-180054401	1.09342067223424	0.97237384429712	1.19840850013669	1.18212332767437	1.69633984371698	1.07661500316976	0.90053466282032	0.448751937150932	0.874121158252989	1.31085582856622	1.32658479537361	1.11263150142669	1.38764727966543	0.979309589064688	0.838734834218596	0.720384893094908	1.23677886591143	0.866759110454906	1.36266013242872	2.00916800996928	0.886410522384001	0.425855471484819	0.441171462521531	1.60068389833213	1.31590772065139	0.927447742127194	1.79048599711108	1.14993636200894	1.33774800807273	1.43423765467081	1.1098979713438	1.1192589604036	0.857429694607716	1.23946711692207	1.15308155628682	0.39339014273298	1.87332555621283	0.882956316112321	0.772906310861993	1.36072104557347		chr1:179951548-180054401	RP11-533E19.5	0.0229985	0.000528931	1
chr1:181111898-181166501	0.978937505276245	1.0202862218233	1.21381402489764	0.792258744731173	1.19737114433751	1.40502006746278	1.71870316597557	0.470086051411863	1.59425448644608	1.6195516854484	1.2728082751487	1.06412371324169	0.921235144394986	1.45494346714947	0.610874602947603	0.749462448509476	1.38387852392348	1.02951395354845	1.2605286943589	1.00211747294846	0.753256621456208	0.708753274613194	0.256461956536813	1.16811292904509	0.90822041568597	1.46123945360732	1.57930566752139	1.50063365568707	1.36616568576207	1.15761421700535	1.41875280515583	1.22773038648306	0.69848276859139	0.726653307368371	0.92875087966385	0.40687864665754	1.13853837922587	0.768099307120413	1.08943155240744	0.937984215066201		chr1:181111898-181166501	RP11-540K16.1	0.489009	0.23913	1
chr1:183025958-183138751	1.22746021456367	1.38656562044692	1.3865372140891	1.2866192471123	1.45384304640206	1.54425351239625	1.77680238338037	0.492090463753721	0.923905958912249	1.71587279157204	1.77590437668837	1.5796440341408	2.52265152626488	1.46025533069757	1.31375213268842	1.91249466282177	2.11199351690009	1.2637706009356	1.20295757530572	2.06720050595016	0.982946114038067	0.542082100412395	0.558580129779887	2.57094627538701	1.42525975658639	1.31026374231121	2.81334797282389	1.6879200318603	1.66877374162759	1.35894964133846	1.55342459886867	1.14711848622943	1.35428076802169	1.50271236283281	1.87805399749022	0.366668744167138	1.99358676254205	1.28014210181507	1.24233138873575	2.5257778720117		chr1:183025958-183138751	LAMC1	0.183411	0.0336394	1
chr1:184389514-184771851	1.01132691554858	1.05018160694721	1.26888855691012	0.829591604714418	1.05770870987855	1.09655219081984	1.27347045999004	0.413341434064531	0.843659214029594	1.49009539679259	0.91559357360274	1.02641448187459	1.08097989206517	1.40723846979137	0.732669359043315	0.865269039121424	0.643341622848522	1.20585641796555	0.918403787972245	0.936137561240724	0.909975263294182	0.333556312756547	0.361428624782976	0.937142789623017	0.861768536619441	1.06451921280334	3.38539871998599	1.3400716515638	1.05209194369484	0.915251184777895	0.902389417163316	1.10078833913769	0.484818234994447	0.887962610629578	1.01105363560912	0.376961360622461	0.724034818070179	0.876856657642812	0.966314276005163	0.952488237458206		chr1:184389514-184771851	C1orf21	0.570104	0.325018	1
chr1:184825198-184917751	0.873529688521402	0.673122150273478	0.793540175061011	0.896659765171432	0.540433784788745	1.08230722332334	0.88275307588351	0.482583674966478	0.823047741023076	1.70986613743285	0.89175684217928	1.4903323431886	0.535227992852508	1.15960464303892	0.95378012052748	0.813561322091999	0.632496473721396	0.68214347638356	1.05467185705265	1.79603172797503	0.909596054774876	0.440435612027868	0.369927678383266	1.11619871032998	1.15889714754214	0.582842531914369	1.4781309314399	0.748859702799705	1.21693789287983	0.84220937028702	0.533176729818436	0.994916724817577	0.906505182438883	1.05025742024175	0.617876528389003	0.350746683558587	0.991832710291982	0.868506186981418	0.752115764766095	1.01925948567587		chr1:184825198-184917751	FAM129A	0.275725	0.0760241	1
chr1:186405198-186426551	1.9926283205087	1.6148104584422	2.08503578441452	2.28253194382147	3.68033889104099	1.59934498477985	1.83622668834452	0.589284929429597	1.62234061027162	2.02656622709253	1.68013752630075	2.60930078485943	3.12600113458975	1.71455825825128	1.13699700912458	1.91246413522814	2.7446684746667	1.42174771848186	1.78795201160067	2.66801122428957	2.03479411037	0.907441537808825	0.677639418872374	3.59810290853118	3.49618109550293	1.54366135986082	1.98080088757246	1.45063365344316	1.85310581313191	1.41990288225556	2.37036645611076	1.70255895540413	1.15795377659759	2.26241407403974	3.65902569712458	0.28523555494498	2.77499562156506	1.91983728472666	1.72475367363711	3.19391069196698		chr1:186405198-186426551	PTGS2	0.230033	0.0529151	1
chr1:186757598-186819951	0.769978304199794	1.12916793981749	1.51860353765334	0.992057681518306	1.88622031092598	1.15751987520953	1.25854966223006	0.453941478854788	1.20038835766902	1.78918618798779	1.29220807246284	1.58210345628617	1.69598748129509	1.25367251655841	1.07167925985395	1.00932745652419	2.28535389362338	1.20425039256933	1.03680252701017	1.02076710190959	1.17900903790253	0.372239015587482	0.635454058903581	1.6415471587703	1.81235113027096	1.28330371144741	1.78561716217758	1.36440418382588	1.09223070301433	0.763465656277091	1.42308804170268	1.13148080927951	1.03909311909655	1.24909930376598	1.4826947115767	0.254561700996277	1.34189668498468	0.992496908335752	1.56736379177627	0.874002089822686		chr1:186757598-186819951	PLA2G4A	0.279407	0.0780685	1
chr1:197719498-197784801	0.972295805034893	0.912566723242062	1.16246093158861	1.17381097064786	1.56667174015671	1.1042614755341	1.4009915788458	0.559969126442664	1.18711871356428	1.67498684115387	1.33944269272061	1.86041725704708	1.52904750047078	1.08725843404495	0.8974664317627	1.1205526469169	1.96352721438934	1.24579554421842	1.50892838295541	1.83787394604372	0.886723670957686	0.298561125863446	0.635845503352532	1.84335189104637	0.967466239310057	1.39659743492655	1.92794608538205	1.22706191558618	1.44745098785511	1.25938805911217	1.09922310955381	1.24648567237542	0.902279870599758	1.06232348120039	1.15724200945641	0.381578749580376	1.38153346975629	0.972641940036803	0.996801958615448	1.17503142918959		chr1:197719498-197784801	DENND1B	0.169754	0.0288165	1
chr1:198861998-198934451	0.794919626336978	0.51824151327256	0.787627951956222	1.19338138041166	2.42282439548131	0.722285279497292	1.80636867389404	0.57561493133323	0.749335856342795	0.497038329923173	1.41822965309063	0.55704775368478	1.72475100152038	0.637103832021054	0.553875271890419	0.570832547779482	0.734659148711599	1.2016286651656	0.966217179424813	1.38456723384499	0.910086840475698	0.266637855915779	0.634971356345008	1.47668853445145	0.866634089505972	0.784297423003149	1.09130016510307	0.977977363736009	1.25109827317056	1.11051862304022	0.642038972982504	1.15374438364132	0.513448070694454	0.963657399394203	0.973079245137233	0.149795497131728	0.765503973479605	0.620979290199375	0.764266680566569	1.15048871036161		chr1:198861998-198934451	MIR181A1HG	0.40926	0.167494	1
chr1:201736248-201763901	1.38087526517718	0.793148229797759	1.34488001125823	1.3817296219102	2.34576515265534	1.34981408644294	1.06836217456541	0.707794937434202	0.966997979206183	1.60046063730484	1.99212897404105	1.57599818845049	1.61846670152163	1.39043884545745	1.68350912617003	1.51766786502274	2.22013569169261	1.1060280902186	1.28867113732508	1.52774213626418	1.56866169265974	0.438052919606575	0.39672248958129	2.53885355413727	1.33959730610033	0.853213065035561	1.68238451133562	1.24433292511404	1.35958113919091	1.30828976530281	2.02799035135738	1.08710074956598	0.953293807683559	1.02996217766968	1.32923436826772	0.52110091102851	1.88152459916534	0.735569819724179	1.3985353135402	2.10687069062007		chr1:201736248-201763901	TNNI1	0.0876614	0.00768452	1
chr1:203267698-203338801	1.4560271464185	1.3916280098481	1.61823013099859	1.90797038843242	2.26676159833135	1.59806342197259	1.49125327448404	0.7234205568718	1.63706945625349	1.85798996352549	2.59101281853409	2.27648066515816	2.48830962454481	2.40655954760414	1.06723977431298	1.4852109917477	3.09934353618669	1.35993197957113	2.05942162307235	3.08570785214675	2.25092759438292	0.896353951716683	0.315138623846195	2.74190299780079	1.68152332100344	1.6707054577802	2.42044856712242	1.82690999975428	1.70721104574565	2.02629722310824	1.94745125749824	2.09031088004647	1.23500009919831	2.2072592987855	2.24908531885378	0.623726662889359	2.09412265740502	2.19986359848622	1.39264297204719	2.59410778357674		chr1:203267698-203338801	RP11-134P9.3	0.312084	0.0973961	1
chr1:203705748-203831051	1.61351884782058	1.65946481441364	1.45191495481067	1.50524376516147	3.32792233135164	1.20451928085931	1.94018840609875	0.612308824389486	1.47978386881829	2.09594981596341	2.14367292910677	1.86502459992484	2.74032553066023	2.04959667107321	1.19579042386052	1.83559078618763	2.10751526972567	1.3930434123058	1.95854558784153	2.62558694788461	2.06927306198699	0.546291536549022	0.380958051648867	2.37709634322591	1.19484058064873	1.66927108181683	3.36257236010731	1.80052559994577	1.25573704543174	1.75056398036252	1.67299554278261	1.39592781240224	0.950477998711711	1.98282963903951	1.98453343690429	0.426447612493758	2.73788521669841	1.04049275155804	1.14399681618628	2.54807313260821		chr1:203705748-203831051	LAX1	0.303768	0.0922749	1
chr1:204480598-204564901	1.24543692688963	1.02230535013997	1.50308492942382	1.3536735921954	1.51395211498679	1.05130546174977	1.36034305728724	0.552508538647622	1.09756023940526	1.37673213243132	1.7190025976402	1.74506248719602	1.74051400239514	1.27569493078945	1.03751403238672	1.03200186836005	1.95682526268312	1.06053851785809	1.73879902245363	1.80731437498323	1.05255312898675	0.719535880092918	0.397258899151632	1.80869724961708	1.35622808810327	1.14469377350243	1.69052087873547	0.966054825030374	1.35523366500005	1.79565856156333	1.50442388362618	1.45240489336921	1.00808114311239	1.16179613217643	1.39256525955779	0.451211670364718	1.52280910267982	0.896867341091233	1.12570978150305	1.34066304233029		chr1:204480598-204564901	PIK3C2B	0.202964	0.0411945	1
chr1:204649348-204724151	0.899819307813434	1.63707905723544	1.92485068980655	0.905076019643234	1.60533695891233	0.617243930327051	1.16853001146673	0.364334659654066	1.63716212453561	1.40252457372505	1.23154098859386	1.29152324146256	2.12880150424752	1.28368397727472	0.582115430535376	1.36249036753294	1.92369113466429	1.0961806274381	1.16763400610131	1.35007942817679	0.68196054182474	0.399087480344038	0.36739843738116	1.25194979958658	1.03378336013369	0.806725487107362	1.86302058853216	1.11589730734856	0.945211427096879	0.873535287522162	1.30680530481442	1.39023019529223	0.525704788129087	1.19149434456334	1.88276135786936	0.365753685548725	2.29536980638926	1.04724124652937	1.3341550601224	2.13447068783479		chr1:204649348-204724151	LRRN2	0.444983	0.19801	1
chr1:205273198-205326351	1.38607506023458	2.05203439820083	1.72150317605848	1.32530160009858	2.06474821340116	1.9288746130863	1.3924994657262	0.720579367879605	2.00876757042252	1.88613533074702	2.44871123113895	2.35560196947715	1.8945087763551	1.77235884427829	0.795738504708518	1.26450588213261	3.19092359293797	1.60025249053432	1.94645336150639	1.85080089252578	1.56017250198662	0.811524491537876	0.270211376101222	2.2824916798287	1.31398510532936	1.30280993131643	2.48475330528181	1.90246770442107	1.61998073139841	1.87676728820422	2.33592113640794	1.89770411456686	0.978090704756785	1.39491023328097	1.81461072165069	0.541502801610402	2.02133575784661	1.11052466515956	1.30672720098612	2.4725331247921		chr1:205273198-205326351	LEMD1	0.309697	0.0959125	1
chr1:206559662-206592001	1.81628361898386	1.28166103051211	1.51997632347133	2.73980261847162	1.99719085092623	1.34409700179194	2.34378423421565	0.596994626929422	1.84082341050889	2.17448781109991	2.09773502861628	2.02359288772924	2.11314008288464	2.07255299460475	0.524848165006301	1.47624267925578	1.83806028703531	1.08149786774778	1.89698045745581	3.53499147035956	2.17293034672146	0.628973816453948	0.399244334761195	3.45962039692169	1.37689549431029	1.25990881344067	1.27780763575861	1.71181089291343	2.2519229929594	2.59210200446254	0.949268929466678	1.45947160822407	0.72581792001448	1.53028831605527	1.89010445112789	0.591057996382386	2.17954004885973	2.22676051388468	1.0068802048925	4.05065976762657		chr1:206559662-206592001	RASSF5	0.548227	0.300553	1
chr1:206652748-206750201	1.99022568117986	1.35803830139577	2.26656332643325	2.58670955603156	1.67221522972618	1.38168944785918	2.05067174545485	0.597923464514281	1.05004576309374	2.59478221712761	2.00002810318557	2.54786064896383	4.4298138704668	3.12771060496394	0.953456184501582	2.56561436247297	2.24422557946816	1.30595335628682	2.1101107338605	4.28569016665103	2.68537361704635	0.956000651363141	0.442952529025808	3.22751784870037	2.0893512811214	2.38329755685136	2.57470594976021	1.51190028255606	2.39292541634938	2.07359291416299	2.22336611054635	1.40181959583974	1.12133025046161	1.87662815949435	2.73550037232996	0.616845245206706	2.50406599098829	2.92876334413755	1.38136466727862	3.74152293176906		chr1:206652748-206750201	MAPKAPK2	0.665046	0.442287	1
chr1:207729098-207851451	1.37202305888646	1.54739828471029	1.37604529104464	1.57504240179945	2.24945392759047	1.45512977432782	1.41628315267567	0.490873179837456	1.01479790621776	1.96611417913966	2.0180014684484	1.99852025547025	2.20055203898859	2.02125841033615	1.06378045389926	1.39138349507083	2.06542965609439	1.42220887413958	1.96106072934029	3.07228495610605	1.40191826419118	0.546616679100393	0.322646983966803	2.34992355287128	1.61784351151504	1.10946621195033	2.62356755917135	1.66050462742447	1.7291286423693	1.904368269982	2.10792865396104	1.57868667605756	0.791215127337702	1.97901832436431	2.05859701443848	0.33105268978255	2.49290371176424	1.32116606414329	1.20635074197057	2.69098588962084		chr1:207729098-207851451	CR1	0.469052	0.22001	1
chr1:209063398-209139401	1.4430983164116	0.676076191611044	1.16322796164794	1.75853582282778	2.11710091579253	1.40879439551636	1.49292318640268	0.599537717738327	1.94579221972235	1.1460619715355	1.27296733311261	1.72244960607265	2.45092494466467	1.10487981229567	0.884993279233931	1.05557534480535	1.9049503029157	0.933022872871026	1.13655921468217	1.26385633321377	1.83724638386598	0.443347105203208	0.725806604523284	2.01953228060553	2.09434500557756	1.05644652240376	1.27281309017338	1.10834292761227	1.01701768329394	1.19928807565288	2.15303096255408	1.13116418075998	0.770396170608938	1.29183534243212	1.61405673990781	0.449418523095007	2.55438343838997	1.057688965804	0.678493466193622	1.99660736463904		chr1:209063398-209139401	RP11-565N2.1	0.342727	0.117462	1
chr1:218348177-218420901	0.818654711618603	0.491433109384546	0.697145451460254	0.557264213618467	0.419163496534643	0.798017212100246	0.691045961451374	0.332915427013172	0.503424467083997	0.532821454064408	0.697148956890341	0.468547602915276	0.492413345937146	0.739675472313047	0.822687676768283	1.67240218321322	0.560332563694463	1.19252380086676	0.690197409950656	0.492002777729319	0.932720187199063	0.301650007350291	0.329572212711185	0.855355462351161	0.146879688882914	0.725153915305654	1.85642242910914	0.723083572050528	0.799651721971885	0.703424288336454	0.544529177735238	0.798039593628643	0.336321981221423	0.400874940814426	0.943274465662508	0.221461356655524	0.429658521419182	0.544502244223444	0.644581761822359	0.674397922650877		chr1:218348177-218420901	TGFB2	0.450149	0.202634	1
chr1:223714915-223750301	0.721621222597775	1.5345539753424	1.61816831950609	0.954547262590219	2.34251893265559	1.52891303246437	2.40493426695016	0.496374662386314	1.16818279942856	2.77967508046864	1.86502881325487	0.833503473677358	1.76180302338828	2.58644903026125	0.916958385032992	1.10574199438023	1.2669148754879	1.57374945733702	1.38923288022126	1.82409880460681	1.48828923503531	1.19273619220194	0.327337857945746	1.86895732363077	1.86800699758844	2.21708674816439	2.43948478983123	1.53036057239456	2.52814791878588	1.39899700706274	2.44110512736346	1.71506971293107	1.27459901149877	1.48762015710293	2.74083523259892	1.1579725901712	1.59140862236182	2.35757314280904	1.8937152427741	1.53599161786986		chr1:223714915-223750301	CAPN2	0.618459	0.382492	1
chr1:225440798-225509651	0.854741245081374	1.21062926651851	1.10455906158922	0.852806674542363	1.27276260249187	1.83907671546692	1.02807598321126	0.356934911876548	0.926925848940573	1.14653663754788	1.41507748969702	1.53362649477055	0.782787312139014	1.15973707779017	0.489224974477404	1.0121109190823	1.90970120815575	1.21333966152642	1.3816998332592	1.1202269294758	0.588202350493906	0.507727939651764	0.291638902256711	1.25499610141002	0.615506225969495	1.12445650296713	1.71244457063155	1.7619606730135	1.08988432610653	1.25931479658792	0.823479433038783	0.849406716712517	0.580663134651727	0.766920753028118	1.16987715669853	0.365485081232905	2.12486434207934	0.795308882332897	0.790551933572837	1.24352455745282		chr1:225440798-225509651	TMEM63A	0.345381	0.119288	1
chr1:226122498-226184221	1.54059405933927	2.11132995540585	1.71828035798226	1.30961108458243	2.91146049684239	1.35078067091838	2.19049005856158	0.664616766986406	1.7549339869438	2.11568699746863	1.76829633643294	2.05912300193069	2.30491414447999	3.22725963982913	0.796195303494574	1.59141865808916	2.59713195885017	2.20467568006873	2.06323844659459	2.37870063620865	1.70311366993696	0.818804350101695	0.369119877871708	1.80453837223753	1.5070922061143	3.5922091192755	3.918993580372	3.24343543226202	1.8041774250709	1.56676955786022	1.60752909814466	2.70440535056201	1.11176542861511	1.96122699158524	2.96058442510624	0.39781906215924	1.91917973317091	1.90272886665951	1.81357231377094	1.66343812389263		chr1:226122498-226184221	ACBD3	0.557432	0.310731	1
chr1:226217298-226272201	1.39009647478427	1.59997772330978	1.18474394863282	1.17067109105115	2.39353755137725	1.27829610443882	0.935274650926671	0.541447847692757	0.92215151932708	1.86005559286522	1.25895121478247	1.94153128824799	1.53703719062673	1.61273983803553	0.983374270243069	1.55314700898549	2.35953805555473	1.5266304021459	1.59319964887386	1.62654497232537	1.07445801375862	0.42397245674161	0.385450913827866	1.35310262429049	0.979304046382059	1.14734267752586	4.11419959020801	1.87659346366909	1.46654918137174	1.10834030303645	1.538736389572	1.38314766175049	0.949661759408281	1.3849741517007	1.8587513185032	0.364616204576031	1.93639676775153	0.845744905628696	1.06400371744796	1.67779532727665		chr1:226217298-226272201	MIXL1	0.310218	0.0962354	1
chr1:226627748-226736674	0.701077772475532	1.31443834681873	1.92839640356396	1.24297446734866	1.01413899686858	1.77841886365589	1.59796617636694	0.577876627376715	1.15506887378313	1.77754535914127	2.38534072170331	2.29069195937686	1.09075581195556	1.63588247173057	0.62670456512663	0.645632413639669	2.71112627694668	1.17451411692564	1.89118873198088	1.54443820218321	1.13666431054384	0.710887650885337	0.384243765387364	1.89782385047821	1.37237734883686	1.30787158628889	1.85508091623884	2.20807894918026	1.57714054673661	1.85915004679501	1.91862634719434	1.52752508354193	0.793523852683683	1.45652406138429	0.892448043545337	0.58878382341982	1.78353899935796	0.99434459114285	1.62653511862757	0.829588972488637		chr1:226627748-226736674	ITPKB	0.460101	0.211693	1
chr1:227731016-227767051	1.11942917041046	2.19691371888217	2.12754265055289	1.14922910630676	1.68010316819622	1.36625566266102	1.24637421702961	0.511497746286457	2.11655799094917	1.74298965270673	1.64324768826351	1.1213606097665	1.89752431688861	1.57450639069373	0.765515316973287	1.17307974991111	1.52082142044244	2.22665434932059	1.83177281775278	1.81009843641369	1.27524620441451	1.26642889246605	0.272709963576244	1.61783606794104	1.08925287948036	2.42750980797945	1.83974881033779	2.26795861195306	1.98441342883144	1.29526000073541	1.61795578974056	1.2024292370379	0.828387045606441	1.19166729998117	2.33426258101826	0.51884005900731	2.05012557607179	1.31848034565302	1.46229919375923	1.5789774652414		chr1:227731016-227767051	RP11-245P10.6	0.507881	0.257943	1
chr1:228074948-228112651	2.75836620073211	2.56931166232222	3.07029662941506	2.25568835738088	4.69295200407927	1.76606947042175	4.5209080468477	0.674538689495031	2.28145010805598	3.4360039409727	3.54483448045514	4.0258749672044	4.34048364431671	4.22488612671413	1.19252907291411	2.42638940189431	3.98053373858123	2.25641414382108	3.38906351990189	5.86951778198638	4.85753412519812	1.49802014595832	0.373641658507252	4.00626340195467	1.69644593848706	3.81372335757217	4.25170735740391	2.59873762945277	2.30769376296571	2.97838802611352	2.98741079794506	2.16616954822296	1.79445298265458	2.57271727313542	4.56908768055915	0.82394120739112	3.58070463654411	3.57324773802405	2.67817491621097	3.97249923348741		chr1:228074948-228112651	HIST3H2A	0.416217	0.173237	1
chr1:229407748-229451401	0.914279223428188	0.419626120922306	0.600623873448882	1.11347999398523	0.720574936634196	0.806006813248869	0.431845571753005	0.321171351724588	0.474330012472902	1.79698801881448	0.730189639901201	0.654356085179669	0.633793438370174	0.967112350786518	0.3204671094134	1.07303192566339	0.530708416191745	0.571198853903283	0.879601247554593	0.810757846311527	1.42755443871027	0.387770635043527	0.286052794913065	0.659886969969478	1.21598442422559	0.955453186304754	1.09444574580502	0.619306885796975	0.945115960770075	0.812098427995592	0.922410088079942	0.553963844104054	1.55423233504858	0.992820905389446	1.28061101345553	0.286663662802526	0.604068494301441	0.834355645104715	0.533543329766688	1.12484416650594		chr1:229407748-229451401	CCSAP	0.50061	0.250611	1
chr1:230069693-230252251	1.90514198027894	2.08283003182579	2.26618235633188	1.93661651881033	2.89946522807542	2.1294796799043	1.28446340463069	0.864145447697509	2.03126154637632	1.99598595190854	2.60908593902193	3.68113351334836	3.46134645026468	1.97751442668714	1.34756495030745	1.67997416011627	4.90432667107409	1.55898431326	2.55619010908802	2.84171126407972	2.147132341529	1.0810576915319	0.443244362890535	2.83378161132972	1.67253619850015	1.48211166194064	2.80723293228422	1.44867986390078	2.34684700276521	2.22727838151609	2.9134508778146	2.20760425212835	1.78635590806931	2.31576292033513	2.90123330316508	0.548200431336206	3.45840526389323	1.95948751010808	1.62772100187366	2.18016444570129		chr1:230069693-230252251	RP11-552D4.1	0.256232	0.0656548	1
chr1:234493348-234529201	1.09974966949148	1.15147916439896	3.1469330488186	1.0020062381406	1.05975695976064	1.32021263566909	1.73208229680667	0.588117202844785	0.989337310066056	1.92474925350145	1.88307592705661	1.37102153091608	2.04922101659968	1.834253581798	1.29990832439925	1.41882394365892	1.40137758269768	1.17837890270001	1.85176815854518	2.3463388679484	1.37398047774817	1.06176375591336	0.375286679902408	1.9292794246004	1.52959293103011	1.62488302503801	1.36949702556841	1.2737028811501	1.47273749786292	1.66934782904726	2.00541869524641	1.03509455556689	1.16735345307862	0.883315846472085	1.15400238110923	0.828083175997834	1.11567061807464	1.49175735134291	2.27549209084246	1.29526576665023		chr1:234493348-234529201	LINC01348	0.186311	0.0347118	1
chr1:234954948-235023951	0.785542916504611	1.07518165955249	1.397759425128	0.940411011862287	0.952222420893782	1.44716568243905	1.63742969799222	0.390119295771498	1.20480520169351	1.23970037816213	1.4969653275807	0.85831492475015	0.67994247385062	1.08846883177118	0.546010592727405	0.458735043090434	0.999336054638567	1.01418805173938	1.53801213108292	1.51588361191594	0.50368750577676	0.727008932547051	0.280745339377378	1.0614479595405	0.707888181001896	1.21109749065327	1.30611044758645	1.42993982618665	1.24239073122327	1.8871749149013	0.943221249329411	1.45994904369428	1.06875564922663	0.786176564235916	0.522736677520048	0.430603032862822	0.740451591432521	0.77674150446618	1.39382730983974	0.787608912131475		chr1:234954948-235023951	LINC01132	0.286052	0.0818255	1
chr1:235257748-235343251	1.33587910125851	1.02827556513837	1.27563675654903	1.37254269631655	2.00401164508855	1.05300223931089	1.65713545258069	0.609836390284137	1.0058759983904	1.55991306980236	1.94911573234425	1.58200164872732	1.52322560871119	1.27399594405928	1.22284399432975	0.860625910268777	1.84696783571976	1.05687019960757	1.78291288951844	2.26277472013766	1.16386199355146	0.606485565854575	0.434236902180322	1.9201126994329	1.05471643994108	1.20363133747495	2.11300772610331	1.21204615498715	1.37836780243877	1.72149921189911	1.36707207212253	1.57219586058672	0.933559009577762	1.4631621077573	1.28270534051315	0.423665239325345	1.39901817880734	1.31811223255608	1.07209474391015	1.20198114205747		chr1:235257748-235343251	RP11-293G6.1	0.165015	0.02723	1
chr1:244395698-244449633	1.11494595222602	0.848772975336553	1.3388689671911	1.37954863879015	1.73765976548729	1.00344285588872	0.978459223419601	0.507221877211363	0.779256203184492	1.44991456462907	1.341212720207	1.01040195619919	1.42470444567675	1.21449360633629	0.927022896439294	1.14091718829163	1.47820423661917	0.815659038460243	1.44475301119424	2.34110504228284	1.32638923418309	0.519638221390853	0.317661719105692	1.59909310457007	1.5732694476083	1.26925104369737	1.75740902246824	1.14272814949818	1.47942435972454	1.40413454527357	1.08566498441558	1.06318401302853	0.810093767216446	1.01022995887591	1.39614349692541	0.294042237495328	1.40487393855223	1.03538918263313	1.36644492801361	1.06220435596044		chr1:244395698-244449633	RP11-278H7.4	0.239358	0.0572921	1
chr1:244830998-244884251	1.19492046509887	0.885214468995041	1.25836660409848	1.35383060845444	1.75850118888868	1.26662039815935	1.25419499352262	0.715774328678935	1.08246826694166	1.525153838067	1.59873696888393	2.29105330053769	1.79823391528274	1.39981043195814	1.31513013813335	1.03947541663363	2.72129369185937	0.76744397109196	1.25015678174337	2.42314959186641	1.43710054233887	0.527069941511552	0.401877814265993	1.65774942762625	1.27932784528599	1.0740849857551	2.01036129206171	1.15571372564844	1.40552067070782	1.51815616895474	1.28305676829747	1.13565537555941	1.04040778918042	1.25328423128845	1.22979190820383	0.295403794254544	1.29698609861501	1.41526975354226	0.804829512767908	1.32502549510855		chr1:244830998-244884251	RP11-11N7.4	0.167571	0.0280802	1
chr1:246099498-246182601	1.05179956695712	1.00960425030891	1.40419807154291	0.883048610342115	2.63083309722483	1.7409938778064	1.1328208222523	0.42352084799922	0.762311665700038	1.02982364693199	1.30346940572953	1.36505627445285	1.60750886951821	0.76888152246648	0.544742893837486	1.10034362369045	1.42945766273812	1.10077840760923	1.0854133537045	1.50378817115373	0.907559176716936	0.356000413643306	0.316189314966014	1.00394914679354	0.327427294877463	1.34020991490836	2.13929745599572	1.30604102632827	1.29217565573829	1.06396520993663	0.730062293311513	1.25543790961863	0.629607639130983	0.702997558968996	2.69534908655607	0.235616384673619	0.780595265087247	1.06734962017495	0.85521177526396	1.45713727710703		chr1:246099498-246182601	KIF26B	0.342516	0.117317	1
chr10:788448-929204	1.35431211279219	0.796323862338511	1.29314957813126	1.28311192286128	2.18873524337118	1.30152455098277	1.62310357283523	0.609028732123184	1.10906092313443	1.19800393439942	1.44865741922128	1.46663806176256	1.52525860143716	1.32208097911691	1.0872132575576	1.10452037479736	1.50820424572339	1.21677476923853	1.66652641527266	2.05623118369721	1.38962118058891	0.512217042910965	0.325216874725546	1.7305245057508	0.896714049351609	1.48380019089195	1.81446983827933	1.23832247446246	1.43395460636866	1.58504143489924	1.03819181611667	1.10888257306753	0.891422220913712	1.27791919271089	1.30153178952364	0.309681282308097	1.29057826776532	1.32240035698055	0.856435200767164	1.56996283157265		chr10:788448-929204	TUBB8	0.189427	0.0358825	1
chr10:1041298-1138001	0.944411313772113	0.849378283124397	1.17337266889124	1.10127076641071	1.61499073525917	0.863317401644529	1.19853376856455	0.438965011061195	1.39613882410925	1.64319657675745	1.34561208173294	0.908159405406385	0.919208465362977	1.28414214588745	0.81641778367052	0.84339670451936	1.06465144613367	1.16570093748009	1.47841354482777	1.51227553582578	1.20469823704714	0.405292916542567	0.304515003017217	1.32617176062282	0.701925237615742	1.27784847545696	1.54968257757913	1.14489732463452	1.40350833005083	1.46530811170941	0.804588071457995	1.22033403077532	0.654350871066045	1.08646608266891	1.27908462144971	0.281614486506797	0.965678373638389	1.29194879812443	0.735705760614148	1.03925874801441		chr10:1041298-1138001	RP11-118K6.3	0.301992	0.0911992	1
chr10:3747448-3789651	1.15872525959931	1.88935388770566	1.43148908058919	1.15951570268223	2.48221730729972	1.21366456232443	2.49104010830838	0.330777349732104	2.3564123847077	2.39892316195749	2.52431098166962	1.82620287096861	0.965787028503904	2.64988394463627	1.70792686360817	1.73875117926633	2.95091918571387	2.34949456411366	2.45638004976307	2.70595903143077	0.976077072923356	0.64672461047185	0.552788711488373	1.92896467436597	2.10449109647107	2.00880324029588	4.4020641883078	2.02948544400105	2.29783651672018	2.79054986902178	1.60401284202221	1.60580006416698	1.22790046089175	2.21852210871836	1.85334720361509	0.552291456159916	2.32993895364389	2.248938290566	1.79518133057585	1.47236284702231		chr10:3747448-3789651	KLF6	0.228232	0.0520897	1
chr10:5687336-5810101	1.44516986107168	1.19966734164188	1.3517144544943	1.13570080461941	2.16988437305884	1.17378041810839	1.56964517225494	0.602145278001115	1.08947208554691	1.77613801983858	1.77845865356557	1.54021253521084	1.78312477254695	1.50982963400842	1.25144099334161	1.05767572544578	1.40981612578719	1.46006665782091	1.45292614720233	2.1104172712723	1.69282841335565	0.442154067182979	0.457110687382375	1.71910505271446	1.00745120571504	1.65109610334181	2.28533213763493	1.35592365581752	1.27397736500327	1.50390240879419	1.29355706355793	1.33676983358411	1.15906986537416	1.41626472016095	1.56383148212583	0.378277934641926	1.28528577324373	1.39092128893886	1.03331953111121	1.52585462893239		chr10:5687336-5810101	ASB13	0.177698	0.0315765	1
chr10:5871398-5974851	2.00504445724613	2.3303588278388	2.31675897751893	1.87301420331083	4.13741002995971	1.67466456701323	1.9678915470713	0.610670694492579	1.92134647714149	2.70636638267203	2.38208146453641	2.00725882058249	3.48893539942659	2.68191586309273	1.59245726819641	2.07150494486398	3.02194649292907	1.6836144974835	2.34147997758163	2.98533933177959	1.64486761830198	0.985888224593468	0.45335926876701	2.96705155098572	1.92148066123408	2.37450300121783	4.61861987595529	1.72840380439494	1.99904841805865	1.64351915332568	2.64853487415831	1.77984311474953	1.41052984286721	1.98553272693669	2.94845342045098	0.584699046671571	3.37939837024125	1.59680922412079	1.9022897501579	2.69003039572008		chr10:5871398-5974851	ANKRD16	0.115313	0.0132971	1
chr10:6736698-6797001	1.88469610185451	1.72557932552128	1.40923910300258	1.25474940472963	2.20504260332123	1.13206225045611	1.30680158923226	0.564427216558104	1.24151652103994	1.25578416910213	1.85613530347753	1.35306062537453	3.05741213915008	1.2685945500463	0.771191605301394	2.3574572421972	1.834052687829	1.14687666189488	1.31451980501926	1.75179713642896	1.31905002207143	0.518331042494158	0.404536905610934	2.63917370974887	1.29452029485669	1.15012793772797	1.61619528484281	1.59933853694021	1.39430192563727	1.05776801187345	1.58080170262205	1.44410142068386	0.726677319839766	1.28062886879454	2.22263604622142	0.31185013115139	2.68719389237214	1.02840659430509	1.06820261997841	3.02703090812738		chr10:6736698-6797001	RP11-799O21.1	0.389312	0.151564	1
chr10:6904048-6930301	0.881448297792595	1.02306206660394	1.26144718296095	1.20358075441912	1.72369824361738	1.21225988168618	1.21556336734967	0.75915406980375	0.827761589115043	1.21684518270171	1.77892221518251	1.46152387276084	1.85789134439881	1.15951067760963	1.19067108621094	2.00727831680453	1.51236135723797	1.29062529307069	1.22367579147808	1.70797150092142	1.23815999384388	0.571106330878449	0.555041148465068	1.75528869946603	1.47856251176978	1.25866663443446	1.25563025810536	1.19237527936754	1.19767267528784	0.97737592624162	1.47451655538111	1.23367234584985	1.16202235408399	1.31764734877672	1.37171875542819	0.308730004611409	1.13634191587029	1.49964673110021	0.849962885227557	2.49538445429525		chr10:6904048-6930301	SFMBT2	0.152287	0.0231914	2
chr10:7236748-7536051	1.31118612033316	1.01330516915776	1.15047877121373	1.42649223345908	2.59928126062311	1.2579828345254	1.63678747011919	0.588773997482291	1.5756620002024	1.55688597225994	2.06121389999993	1.98398641129444	2.39475085728381	1.72245440729342	1.08050587276301	1.14412419925899	2.87357609044518	1.18182761604445	2.14455296914108	2.22264208064226	1.78927620015122	0.703966972401912	0.529330337792365	2.03570860472214	1.74857376459722	1.79198807273896	1.22974791210999	1.21135514312439	1.637766974582	1.80534422855048	2.18169811562069	2.1072351822582	1.26236533315249	1.43143241772948	1.33947963264689	0.486493880847413	3.54143374602723	2.1938363942251	1.2023664137599	1.77521671558827		chr10:7236748-7536051	SFMBT2	0.612913	0.375662	2
chr10:11141648-11340051	1.95682455014634	1.88528249746216	1.90325338934189	2.22530503278508	2.7876325471345	2.03590955304592	3.31917298909056	0.696914649170435	1.59976788477312	2.80887799861547	2.35031127647702	1.55589391059919	2.80085579997109	2.59590611645791	1.36910695734939	2.30310967483399	2.7394906034744	1.45105173023535	2.78541777334156	1.79234049401615	1.63545021287538	1.14203422508883	0.721927221114692	3.06307154062048	1.54946363870218	2.37463031388686	4.4586315031716	2.06771444971955	2.29477066020653	2.35069351899285	1.82075371262073	1.42375657003147	1.38443569723081	2.75828661050123	1.85022092493902	0.564629657142677	3.16469734323257	1.88198778068248	1.499622950823	1.93361789644032		chr10:11141648-11340051	CELF2	0.226756	0.0514182	1
chr10:11440998-11726201	1.44958894144856	1.19956516542402	1.88575849703618	1.46798565598814	2.23125618985187	1.96097083137909	1.13410024786941	0.504484042176279	1.41435963999227	1.80410685593851	2.40497051564926	2.53254158403933	2.84394062702929	1.94337959881025	1.26104667311729	0.872129597934989	2.70637196880016	1.26554944085402	1.44361848843805	1.84434870459033	1.27543373267671	0.578390099288264	0.545966768733303	2.0177775815334	1.4081295037229	1.16880747516825	2.07221119656032	1.54919614498044	1.68882787234526	1.53181377542988	2.27998983217765	0.798890136938033	1.24549234324841	1.30983919944192	0.818199720496542	0.429366940186652	1.90901167658515	1.41692358161032	1.23600338405026	1.72816814785179		chr10:11440998-11726201	USP6NL	0.550501	0.303052	1
chr10:12323198-12569051	1.29472243854282	1.06429594977998	1.08411742701856	1.37627178809037	2.78374031955481	1.39453861514294	0.923393575230461	0.505059992951551	0.695127869038425	0.975984008040849	1.70900013026731	0.682641995640781	2.20994471554516	1.36022615038077	0.887621744039728	1.27219837099798	1.18578197769928	1.40332361917376	1.23296917231511	1.68325117734547	1.09435057395378	0.595934061365918	0.310917470433786	1.53648234059297	0.831792315375716	1.42542001579915	2.20633516964859	1.34590111850253	1.24444236776907	1.48902667201359	1.34931332293098	1.49096379101351	0.801794103186391	1.25802117803016	1.62058027213555	0.631300655891118	2.03203609710126	1.23105172650269	0.835737405447274	2.21966563049929		chr10:12323198-12569051	CAMK1D	0.647511	0.41927	1
chr10:14509398-14626401	1.47437456864205	0.792457208364879	2.17683729755353	1.10719094509976	1.35657815965041	1.4575609953047	1.23613637147988	0.539454205940523	1.93899525636583	1.63918796504677	1.78252131213091	1.14174558630892	0.283347234171152	2.01818522930634	1.0720182015185	1.79699501170155	1.93175352016434	1.19228367626965	2.36830119358689	3.83977048324914	0.793733664103042	1.02791424024443	0.268525985151387	1.63945644596364	1.36336432499395	0.85991159254675	1.72179152622266	1.43757804360356	1.9713286935707	2.48284016595853	1.70990673754004	1.80410349673673	0.975593840687995	1.3321050805632	0.657836397653101	0.574913440484014	0.833270594611612	1.31646640737034	1.30007878627019	1.16999887186026		chr10:14509398-14626401	FAM107B	0.494521	0.244551	1
chr10:15551998-15858032	1.32269940452605	0.675684435584733	0.705349681628049	1.14440362440771	1.14831989239933	0.785879699170706	0.742533933554225	0.454728359845495	1.28484918264508	0.931639625889991	1.28101530850299	0.845782233001561	1.95088376493502	0.830679163274003	0.956536122365647	0.932399931968504	1.15298291201017	0.891718396033126	1.08556231908841	1.45610903361975	1.0754785474235	0.620827699689288	0.515393463669432	1.51854868203282	1.67974886344381	0.950331996210268	0.95027137070623	1.226227034706	1.19154131590737	1.15933110968905	1.29624223695481	1.15915706763189	1.05767415204164	1.27415075984186	0.847609695436842	0.263754134904827	2.74457629170598	1.07145321181861	0.744197299478646	1.62191382543327		chr10:15551998-15858032	ITGA8	0.635963	0.404448	1
chr10:21537143-21817751	1.14196340519556	1.04392053587729	1.05812149439875	1.19845121070218	2.37098984781927	1.0236601981191	1.05621403160495	0.533736620803331	1.18646201526264	1.35110502405773	1.42827687839718	1.33396576574182	1.75483745409976	1.19650532341775	1.00543605969152	0.77675329779532	1.7622677954792	1.05935074186096	1.33219289750046	1.62746226303705	1.0257700326976	0.440932561164839	0.538215976768029	1.5132884707921	1.11022915925293	0.995432776407293	1.37323343804509	1.2589224209198	1.11540855507623	1.31653947352663	1.23572371385549	1.38954602880779	0.764146748933049	1.34283676499654	1.2234227155132	0.331428654008839	1.69410194648606	1.15065093688748	0.925713494616095	1.37204677496075		chr10:21537143-21817751	CASC10	0.315643	0.0996306	1
chr10:21843948-22013051	1.19807568065841	1.33486245351907	1.14697810609527	1.17143436846315	3.72085987831558	0.95575618375453	2.47428164278627	0.592940475853046	1.09795658676736	2.15232891917774	1.45166852583899	1.92962393514503	3.06318513496921	1.5543411075668	0.950502424196483	0.782827050024383	2.30511829286059	1.38104767542267	1.27194895065301	2.50528663361233	0.944599485638432	0.375213518727306	0.591049648347553	1.70932436693805	1.8536837163775	2.15127277786841	2.11477916765465	1.58424422289633	1.20364163092492	1.20398248307035	1.23267519717135	1.72151844047539	0.969870965960113	1.54255153363317	2.33689719371124	0.411964490910579	2.21775632155723	2.27187045862588	1.04382587723115	1.76003001171131		chr10:21843948-22013051	SPAG6	0.388799	0.151165	1
chr10:22254570-22391951	0.903374012590916	0.593835943449138	1.24496858903401	1.0967824631721	2.26669514015722	0.958347447988863	0.658781928714054	0.403026194653566	1.0804315676185	1.11244517420965	1.70890538252155	1.07570765767374	2.78332005957901	0.980724237999275	0.847211604036186	0.647914169984148	1.7191418242027	1.21025101723551	1.10552067037493	1.68797111347249	1.07314450828249	0.310519480953981	0.462698376119611	1.55295240762132	1.19488919642799	0.962534718700847	0.985148159983845	0.968656944064957	1.11337530190277	0.903009882873378	1.22599512623337	1.34062910987488	0.881075413969395	1.12967346202082	1.88100902838293	0.385598444937796	1.58986303820088	1.49030720240494	1.02659171750556	1.805904837059		chr10:22254570-22391951	RP11-573G6.10	0.477488	0.227995	1
chr10:22577548-22688851	0.94037671964746	0.897752846145243	1.14247763602683	1.18449489325999	1.7159132830801	1.57873056597831	1.16220176729583	0.637297784397331	1.63736395651858	1.37975581920055	2.5383427021568	1.08186654895901	1.15793083311648	1.5929951093564	1.24768530996187	0.534430077126021	1.58175795997146	1.37885723716263	2.29601666522713	2.07535550704783	1.09285699293138	0.621639785971543	0.48398084128961	2.05365874888241	0.525941106563594	1.07080177588983	1.58879465773594	1.08421940335157	1.89845443586332	2.12118860722877	1.16691620654124	1.81510495672608	0.872665023404787	1.55709808216631	1.25498246754587	0.406015637595291	0.888784061353412	1.51091539233837	0.977026320780891	1.0453222277218		chr10:22577548-22688851	PIP4K2A	0.235666	0.0555385	1
chr10:24402698-24525201	0.533050590031987	1.43995725155577	1.83558401239463	1.60493639363626	2.39068351789287	2.05548760741761	1.34284446731256	0.638672130420352	0.790423364716488	2.21040047551557	2.1723178176125	1.98346137062219	2.98851418637044	1.70090444382542	0.794346385000918	1.35542855396064	1.22027319288801	1.71842223245115	0.829442330780146	1.9901212287439	1.8805147225891	0.230870679009929	0.55222185906709	2.67096074293343	2.1310776371572	1.87176539916385	3.05492247047394	1.88305502162934	1.40902400077417	1.2797461284585	1.37223787173016	0.574954191205364	2.04897696536813	2.07996623840625	2.88928311357392	0.302482612083785	3.08388966141818	1.17230452502055	1.95814210207252	1.73451467340901		chr10:24402698-24525201	KIAA1217	0.644889	0.415882	1
chr10:26440835-26493951	1.13735929807173	1.53699753487989	1.09686412582267	1.00266847652348	1.5766158216259	1.30542483814768	2.16782575091979	0.378733481826354	1.61415671298174	1.34436830070061	2.14900909567917	0.435149966408748	1.29211841088596	1.86222497959072	1.11066341137227	0.885837571455229	1.19277640306657	1.44588972924231	2.32847618677202	2.50256805583745	0.927974779550617	0.901983553750583	0.471822609255057	2.70865517668066	0.851509832270126	1.64546118578513	2.17910899498491	1.50998563982727	1.96164970629104	2.3627978196842	1.27644847437719	2.5016340747766	1.03415663213969	1.73990546485766	2.15008147226556	0.218579348714245	1.76987748066697	1.49139979574269	0.909860580653283	1.22982699284694		chr10:26440835-26493951	APBB1IP	0.548446	0.300793	1
chr10:26725848-26869651	1.59704263147386	1.64259221761604	1.22913270009123	1.59085139999931	3.09206309229645	1.01065429003876	2.08314137670406	0.777113417946538	1.38069780373799	2.54284455704882	1.94495572794235	3.56319257585559	1.91197753990224	1.77781412204267	1.21821218158493	1.47768780724843	3.12024694497498	1.86089950287	1.70278888401349	3.56877283549953	1.57884493894644	0.628755260077298	0.534171756781612	2.07001535625413	1.82105928174861	2.02571254174218	3.38067428997129	1.79841917541731	1.55960332630384	1.90765928330984	1.40612706822338	1.86888662505618	1.13923915762433	1.80736621509365	2.33192965801306	0.39071783013826	2.58387805063257	1.48313907585105	1.12472298321141	1.68722333665285		chr10:26725848-26869651	ABI1	0.354828	0.125903	1
chr10:27712948-27749551	0.818114073607103	2.17651117616131	2.02250864527006	1.10784339362245	1.68754295442777	0.880210536128774	2.03440239842565	0.393096070596239	0.826856039335256	2.09728237904785	1.20505565080534	2.15594923552323	2.28318489059165	1.85781520658324	1.24131757522933	1.23318147225733	1.45518053774289	1.77961587945444	1.24357939320402	1.38691091994314	0.756594907098417	0.305255318246043	0.476626084568381	1.88195328428002	1.51308615856978	2.07078414475296	2.82739525491973	1.30629684452281	1.02431190677384	1.17487950920247	1.86983027411053	1.60788420830987	0.66540669387108	1.97555386958808	1.43627908873257	0.251128302262746	1.65662752800843	1.20570021876857	1.78453786625088	1.29836751169129		chr10:27712948-27749551	MKX	0.583124	0.340034	1
chr10:28526048-28620251	1.79902908041222	1.11142683266732	1.45582307266673	1.55981493169876	2.5677837256781	1.55326565996503	1.86556164908686	0.659123087168616	1.36753697658658	1.9011535086142	1.79179442934178	1.46090072813096	1.56773140799562	1.47817626085838	1.35359706671293	1.87361081477645	1.80215739125567	1.35649284283443	1.68832706331925	2.93647683371954	1.23294675911004	0.519037407299745	0.539783109600133	2.13258947877555	1.50871516845942	1.37593290175277	2.47017794070116	1.61468493175095	1.66748494663679	1.70589922907504	1.12242407430151	1.51268443588942	0.924903511738968	1.97677320737015	1.53925055219403	0.274624002919005	1.71574427380638	1.49029111525824	1.02544891271869	1.45234970060842		chr10:28526048-28620251	RP11-478H13.1	0.126465	0.0159934	1
chr10:31881198-31926375	1.26773477445239	1.53078429388297	1.85328981103719	1.22123594703875	1.59302916939735	1.2008076400952	1.2580056848476	0.423697503507906	1.28438852178632	1.38140128135983	1.72442148195955	1.12565649209312	1.79892760290898	1.6360767622576	1.36189984069672	1.33020615935482	1.50246690524107	1.61999214441049	1.79282120888699	2.09349513303128	1.15361001453266	0.553810113554658	0.410456693322659	1.99701092099006	0.790463718209343	1.47697619219281	2.33857049509762	1.22585406017139	1.66255710225806	1.62978623084819	1.36927494996338	1.28658443665466	1.5442348082249	1.83578346282626	1.37793631594459	0.416585791461018	1.38014204591058	1.29023567348343	1.38210175458013	1.58391510352294		chr10:31881198-31926375	ARHGAP12	0.103662	0.0107458	1
chr10:32001398-32053942	1.21505340889324	0.876045851763218	1.12211099904171	1.08117071115419	1.53213193047992	1.1198464060788	1.24112282018706	0.410860441847756	0.985062635272165	1.08816409751611	1.17839414803576	0.963207171505152	1.19808893831074	1.09591229508454	1.12653470430223	0.955097135035435	1.15550377796319	1.07761499581114	1.56136789979856	1.91832761305854	1.00106136343603	0.522542642088897	0.522093007893598	1.568376144565	0.910526057284477	1.13009564549452	1.50891209407258	1.09394312705223	1.23411661174184	1.55069844178197	0.910796618497171	1.32779809917087	0.920774309131177	1.3283068364731	0.990826966879817	0.341628836061739	1.09743479676732	1.16019323714687	0.708560165142974	1.12096348381271		chr10:32001398-32053942	KIF5B	0.0770224	0.00593245	1
chr10:32262898-32389051	1.56695431238602	1.3435588305999	1.17452065502265	1.4743641814513	2.39043609209324	1.16224562988396	2.12683810077396	0.569079797776145	1.34978716893113	1.7052757211592	1.77001613304744	2.18906976972961	1.80176325668945	1.84706983220607	1.13744115968655	1.12678723977336	1.99425030247379	1.37467546683444	2.13485504705244	2.61874581526359	1.66055573306437	0.601795416974563	0.662513719101291	2.09667970949397	1.1513637121856	1.38327933706576	3.39773634674621	1.58248624951728	1.62506322457602	2.00357888546346	1.48856677194411	1.55892382747067	1.06601897911694	1.69294451115173	1.52250087428924	0.297479689787368	1.71487975632749	1.42871889919362	1.08475562587765	1.78296132669547		chr10:32262898-32389051	EPC1	0.213719	0.0456757	1
chr10:33113948-33158151	0.520619818507506	1.87301758893884	0.727235556820852	0.652189791820175	0.743082264711349	1.52020281426883	1.24018116272137	0.437996770744751	0.673239017585547	0.993295249790376	0.956198897514746	0.39994560823065	0.391883821966623	1.06908287471855	0.383229945391427	0.715143019019495	0.37770238338557	1.46873989410058	1.39650507745579	0.784572445052242	0.589731600667115	0.505140694283746	0.321882921630597	0.902500699352985	0.386155129713188	1.33291970249016	1.24329083742033	1.39184546952151	1.52563983282968	1.05695886400339	0.536087170572807	0.842931986283732	0.168938285127882	0.905785746680159	0.717446733293885	0.222031247675189	0.519198272622989	0.877414922533577	0.457670930700011	0.419809761003736		chr10:33113948-33158151	RP11-462L8.1	0.429741	0.184677	1
chr10:34129998-34144951	0.682853020230127	1.35124484705786	4.17442456549414	0.744975990474421	0.364274517681961	0.927967867988541	0.895626832284284	0.571881396100923	1.0789122284009	3.40488335601577	1.32859641510004	1.05860297665069	1.30819438531107	2.10500114260607	0.848791675713633	1.99531176122889	1.25704885467792	2.27456218179828	0.815946658918554	1.25827608256972	0.678211033638257	0.538346131526293	0.703592126362556	0.537430532724052	1.62993954778197	4.47003307786813	2.99885974026902	1.7595942048789	1.46389173601964	0.892497018893523	1.59793626019891	0.961733204750178	0.593316197805664	0.66067467217453	0.351283970933117	0.658265721826338	1.03383422063374	0.583265203355569	5.56682275177756	0.861955936380642		chr10:34129998-34144951	PARD3	0.32973	0.108722	2
chr10:34649998-34812824	0.58117924546392	0.918432711161467	0.935808351540085	0.572901132052121	0.285198243647922	1.88187290987485	2.46824514707529	0.438007424522488	1.87153649978978	3.0601252008639	1.6014036877296	1.71545947899695	0.727553815515716	0.999390408728465	0.977319954760209	1.61008515384955	2.24542773331421	1.06402473919583	0.936622914883396	1.33400037482876	1.38376835285565	0.35161134200948	0.454952306132455	0.523169283718443	1.75341751855997	1.3062587636994	2.02021853226297	1.6560523634326	1.37088990422697	1.13956014978169	1.78558470123979	0.612214367256511	1.42310156816666	0.934200644060478	0.285172214855408	0.35525043792123	3.00903634238353	0.629425905568581	1.09703655009434	1.29748941953695		chr10:34649998-34812824	PARD3	0.716543	0.513434	2
chr10:35340598-35465451	1.05836859091517	1.27827214176566	1.18288504896658	1.30840957434787	1.9422373715178	1.11292244373084	1.12129728999719	0.57926864530633	1.42688616238115	1.23186208175543	1.69908932223981	1.35217305250653	1.60117505497434	1.34976459381898	0.952361326564213	1.22869596436918	1.79701484889544	1.18858157060464	1.4813124910391	2.16062158044418	1.08941140345464	0.499169829374039	0.446450123085846	1.8380876672464	1.0472559601507	1.09128623063873	1.79934455903556	1.31379312673232	1.36572562254082	1.72411516183412	1.11465620481333	1.28709836462994	0.750013665388228	1.26363853444264	1.22960255539131	0.492497667449837	1.39077680909822	1.25195939061828	0.905146539077163	1.76383736633879		chr10:35340598-35465451	CCNY	-0.00508846	2.58924e-05	1
chr10:43379098-43458201	0.908146605351074	1.00338138332415	1.30860077895912	1.25714111342051	1.75782131338098	0.962355131287953	1.50490179946685	0.446536679469328	0.96534116105003	1.71888086360221	1.87747624852904	1.68172861035733	1.17530608376235	1.52380564688108	0.758881496399417	1.0289113122909	1.90364516461722	1.53058232239064	1.97840797167725	1.91073106611751	1.53117781639208	0.65205367745747	0.299587862237724	2.03270556040485	0.677758167911119	1.86563359993568	2.01903727352514	1.58957552873895	1.16541939240397	1.71190861890006	0.959420931471822	1.14362302642415	0.690429606414533	1.01556860653673	1.35818327683398	0.568328352882685	1.14995027696621	0.98257197908534	0.949761275207566	1.25904078659928		chr10:43379098-43458201	CSGALNACT2	0.220305	0.0485344	1
chr10:45351748-45382701	0.930717253994087	1.21397841963704	1.29677664074952	2.00092258322131	1.55249862445228	1.30388382187915	1.07071050033871	0.480955838179861	0.797506334858741	1.38075664052868	1.5401737236576	0.563002364110351	2.39058996697623	1.3245523011774	0.365766208934753	1.24285354671134	1.43281266905903	0.843676272983864	1.32828136001006	1.79312940535351	0.971309175838555	0.497704015972264	0.141101608396189	2.36355739413469	0.848826981683966	0.628865965984612	1.02318693216434	0.75651293871462	1.15866950003493	1.0238253596773	1.23628268587685	1.00916126438745	0.95971889085625	1.09514126436335	1.12223695075437	0.273007477461434	0.83293400487016	1.0304747554221	0.648575291630769	2.15075489138364		chr10:45351748-45382701	ALOX5	0.475405	0.22601	3
chr10:45395648-45487651	1.73658017315025	1.58795917112408	2.30656541490929	1.9469284708175	3.06460151888393	1.73841971241498	1.5589624627119	0.707541127416077	1.71745732348004	2.32546768495555	2.5766211321706	2.4348868778365	3.62109466492962	2.79573932501974	0.913309077940156	2.092655369234	2.68859352282233	1.71137496878556	2.20838274139083	3.02276837622235	1.58685712421896	0.929043986458562	0.488094612428205	2.99194147117592	2.08713094705722	1.42897674843731	2.06217986810489	1.67544099232775	1.6865032373409	2.03676351039284	2.41684322676187	1.43924938099041	1.19863642627655	1.9144482519648	2.30209240622238	0.615154433072935	2.98269640512518	1.72504100064802	1.66809579431518	2.71490124327212		chr10:45395648-45487651	ALOX5	0.411671	0.169473	3
chr10:45513548-45601351	1.21952158446435	0.916077417758666	1.20061372154236	1.38678035946749	1.83682628975952	1.08818695458958	0.815656303674178	0.642080255302338	1.03829859192442	1.45085868673245	1.47712342974951	1.35328967998154	1.73756890193939	1.27932543236185	1.11410992762047	1.17945818700543	1.99611678223995	1.03827349431149	1.54117571274303	1.99969914203362	0.918493750907089	0.300171996592293	0.480423327119346	1.54247729599098	0.987599867596658	0.887369088475966	1.8124991298744	1.21047412312071	1.19316287827532	1.28013939272883	1.28072546527727	1.2016987162569	1.08366678709379	1.31345574333598	1.32250561953767	0.325323154349334	1.66058261799819	1.03943110488449	0.871870431833588	1.46983471286583		chr10:45513548-45601351	ALOX5	0.338419	0.114528	3
chr10:51198298-51275851	0.648309993075362	0.658531657419929	0.83829804015323	0.687598206616328	1.66598188398275	1.01156728773459	0.849306268462685	0.397303120751308	0.668907190520906	0.862531092611064	1.07488283482793	0.434570083405022	0.945410163049047	0.840768842455738	0.287831239703101	0.670466918674254	0.295076648963114	1.43805092061914	0.539078337708348	0.397967861949066	1.08922296618436	0.175005152871482	0.56849059276973	0.563586409795019	0.338617632776789	1.28893816171899	1.90119226473814	1.41549030355515	0.993346221296287	0.756707462263871	0.609330668617491	0.594954394792142	0.368001614515515	1.19189870360793	0.541005928885115	0.508463843139162	0.376951718167559	0.745177472478852	0.563868584226233	0.776168857724193		chr10:51198298-51275851	PRKG1	0.394029	0.155259	1
chr10:52355748-52440951	0.639112446159293	0.576929051372688	0.729194502159821	1.12455702883353	1.12196717849446	1.02129670152625	0.7173314170692	0.39616512810573	0.798392882756731	0.691368228357998	1.13969663805209	1.42025126377067	1.24582607016861	0.800411735322714	0.811028940198644	0.624913460935778	1.19673407573779	0.851444435822094	0.672237975706821	0.852008478846828	1.10721599390453	0.264028514213622	0.466459757512498	1.15489623645636	1.4887576293026	0.860300581830716	1.04118616883538	1.13539542614818	0.852062101920662	0.762304517763384	1.30468189304499	0.937222232865954	1.2076567811309	0.906345412686231	0.91570132626776	0.350480637038853	1.36415293461128	0.974048608473385	1.16048828734097	1.14669367534156		chr10:52355748-52440951	DKK1	0.341765	0.116803	2
chr10:52463598-52489351	1.03903446316506	0.935411436553526	1.6236824590696	1.90887380767665	1.95593643955878	1.93574706964957	1.0600237567398	0.435474536737986	0.892722367789871	2.09720648004073	1.31015820401117	2.78462039298083	2.54896882521967	1.41696973657514	2.11132198922855	1.92885096717449	2.83361177800354	1.20119709311478	1.08134003540102	2.34744454711559	2.1433046767425	0.469286235470203	0.767750206698281	2.37095543433053	2.481097426113	1.37594905711316	1.93297271837675	1.66004466938162	1.7027360143249	1.21342884599388	1.92018315642778	1.5620504280853	2.50089735553577	1.06704920668066	1.69680260000756	0.666477901600538	1.5804231303452	2.07624107640174	1.67388117821915	2.26217056731174		chr10:52463598-52489351	DKK1	0.453783	0.205919	2
chr10:59784298-59904155	1.20254256681738	2.10883758272046	1.28973454925002	0.942727032255058	3.34451697823397	1.24974727390754	2.75069219353327	0.776563195597558	1.7667099138086	1.66576316195942	1.94047280550536	3.22789615988042	1.52318081512705	1.56268826425108	1.20405103334167	1.19489601080859	3.7055003723297	1.68529630900253	1.19867843772344	1.38520163111112	1.0112925786218	0.409042019607747	0.52902094515944	1.6859267915289	0.63935364012657	1.46160673324678	3.63080237485443	1.86010637303758	1.70137429490666	1.22582390163883	1.64850749726663	1.5642297579245	1.03570648040289	1.59721223867157	2.23640645845475	0.338683986066579	1.53497719055418	1.13242637692037	0.647298127426732	1.33759967347934		chr10:59784298-59904155	MRLN	0.441101	0.19457	1
chr10:61955548-62120851	1.43923679555732	1.36434449293909	1.75294029043147	1.44822054873659	2.10421889875785	1.30490145633278	1.51717223259316	0.566778859824094	1.15429059370526	1.90221563036632	2.36515120965355	2.09070865754132	2.29176824498591	1.95069970184664	1.37135738692986	1.86668922867956	2.23146130259885	1.47113305612873	1.67376655603739	2.40571278821637	0.962492853008216	0.449009713189784	0.667951828279413	2.67538122791479	1.64722849672308	1.52538271159456	3.10432599433336	1.70673619546399	1.42611653723038	1.75946389896459	1.39228933145812	1.81790602502979	0.70126887211932	1.80859896695349	2.11112617994146	0.372341156358212	1.86696004214678	1.42972244080498	1.44797940503398	2.09087274326993		chr10:61955548-62120851	ARID5B	0.117873	0.0138942	1
chr10:63195298-63302051	1.13876872226117	0.893991070015503	1.26769034308642	1.21169583662944	1.89726124262024	1.01249829933832	1.55432271404076	0.541141186499979	1.19890366792812	1.61105600387185	1.64778621053439	1.77601366037961	1.4080278312738	1.41507771748133	1.45975802246964	0.985870809126198	2.23869057344867	1.30174662249978	1.43667393440296	1.94218102369427	1.01459418433594	0.448350443127894	0.504981825126904	1.97976791228627	0.937058259390591	1.21969669491967	2.21737334682192	1.31970807872609	1.69647562176561	1.67487096168366	1.46300420715045	1.42265621470123	1.0375834680832	1.72957114664274	1.2429576927404	0.311139681034987	1.50874299102398	1.24436891982749	1.26229081819939	1.28989856034348		chr10:63195298-63302051	JMJD1C	0.267116	0.0713511	1
chr10:68562858-68684351	1.44154496858393	1.95303443315621	1.02230952017228	1.18841923733612	1.59442740289323	1.96526978696286	1.56238226863227	0.863855836199651	1.65606418482017	2.13181622810199	2.00629837161882	2.74663415090537	2.17624254461884	1.54323323526588	1.37242702390776	1.05850734333509	2.85963116598249	1.58997977147899	1.54800796444184	1.3862322059262	1.07716938975393	0.586995558892291	0.597817479990881	2.00088019311258	1.56254776720064	1.41767311544662	3.18921267865051	1.53275728171314	1.45509339882037	1.15273322648066	2.12529729102702	2.05560315275032	1.8200494317879	1.32776416141587	1.5187996157914	0.479020896064834	2.21580916641522	1.24542241111211	1.17527581651302	1.65111400917893		chr10:68562858-68684351	TET1	0.435147	0.189353	1
chr10:70476298-70529401	0.804211705681362	0.515612685037618	0.647210054616495	1.44617209275545	1.11350812632514	0.960283637850017	0.714426763505035	0.607608870290963	1.6913986624455	1.04151385990145	1.67313109804412	2.05399378491457	0.235171644065697	0.914873662021605	0.729179017412894	0.469441649340859	3.16317157919325	0.609128337854621	1.02517954287475	1.69420400045177	1.27937170600131	0.214500596259202	0.221201586245654	1.26474505404498	1.40612821561625	0.610961211929266	1.13376013355908	0.756755639781835	0.766144201827414	1.25339045371764	1.63864895373022	0.64645522202245	0.681928762760237	0.538298710121744	0.236465022021148	0.375367662655742	1.95807850687718	0.766351125904736	0.577934959276328	1.33567905705416		chr10:70476298-70529401	PALD1	0.661548	0.437646	1
chr10:71684498-71776901	1.16573889898217	1.47751204947364	1.53668629224853	1.27292707184223	1.51531486359047	2.0364218085793	1.58602429486702	0.49595936362002	1.98692600637406	1.55527392511106	2.49715641080309	1.83329072132457	1.57672487433432	2.71018096219946	0.586400929962803	0.888304232023814	2.28894702141388	1.35577686499387	2.05883442241483	2.32995178020337	1.39347490837029	0.926447255622233	0.243650782504185	2.33639276070566	1.18037430462057	1.10826281202089	1.67481100009673	1.51207488939318	1.71642357804634	1.91405403899152	1.83321703365052	1.52634051751533	0.651616840366582	1.57072818151028	1.43661868495339	0.298439498937472	2.27540229690487	1.65018923275718	1.38358449502641	1.97418576713128		chr10:71684498-71776901	C10orf105	0.415066	0.17228	1
chr10:71800048-71909101	1.43011116064903	1.51133032707543	1.9101500166027	1.31296552558597	2.27020820824508	1.38209604725153	1.96978610618618	0.712014372938973	2.23885274099758	2.066253926215	2.62679064456726	2.59545647044098	2.25295296004734	2.47153994932748	1.38486928770664	0.860801311275613	3.92483654623861	1.1127999704173	2.12784643374653	2.90552969162675	1.12103837001342	0.953974031793009	0.329091602296833	2.34166149132061	1.85695582281252	1.49019233401007	1.66932872118591	1.32863757940346	1.70469858001909	2.08010434727325	3.26267912921036	1.19923916222534	1.52595712621492	1.39700308901608	1.53930910195143	0.473638176410492	2.26493888413803	1.52688651419288	1.63617506105125	2.08801123576224		chr10:71800048-71909101	RP11-472G21.2	0.298077	0.08885	2
chr10:72210598-72343251	1.14353653678463	1.19231092112296	1.46842674229528	1.25793634788347	1.6341000326893	1.82135205495356	1.95241940901816	0.548812903703783	2.17955019860994	2.12885153871297	2.24223695773329	2.64538163853641	1.56736508766144	1.95332621886454	0.919557215444238	1.04634773661814	2.40315838161405	1.61838483568004	1.88344359075826	1.88427423740171	1.86501155615309	1.01729132636689	0.318987119826944	2.25870680637653	1.33800717375124	1.66963444984316	2.15752197949026	1.85859205821904	1.56620530076863	1.87222637852535	2.10047854080972	1.87321457076904	1.25013596425482	1.57931664537631	1.74460182815402	0.690245475876194	1.94190793986934	1.63363081982023	1.85784963927618	1.26112288705471		chr10:72210598-72343251	RP11-472G21.2	0.171756	0.0295003	2
chr10:74137998-74224101	0.888899580700224	0.747299427426433	1.03269670643206	0.966836333815362	1.37338390112504	1.29209788018028	0.833694982840304	0.583560310023334	0.974658425504769	1.53288466165583	1.06830342307464	0.975029381016875	1.21307822709133	0.92093053107852	0.987520970089031	0.667663466397863	1.41191648935499	1.11562058103025	1.15256075893321	1.42966344293353	0.921313183669612	0.471454332098682	0.39674125795539	1.20697079390003	0.86160388867831	1.09474705819847	1.92511581255612	1.25388813068519	1.1593007526952	1.44167725561339	1.00990440353078	1.10019160665366	0.913446172631373	0.996672038637022	0.795580152037897	0.368787546149758	1.15340853783947	1.26724263138634	1.07942378911118	1.06345445205144		chr10:74137998-74224101	KAT6B	0.385814	0.148852	2
chr10:74816998-74946301	1.1128184796173	1.05661736795371	1.13311532460564	0.967000777400572	1.85800456788851	1.18722027650611	1.07173213214868	0.588124688148417	1.03497473084488	1.60076547431004	1.6396374548763	1.80790030433767	1.471958703583	1.4835787267666	1.13533805260119	0.741287263248376	1.7739352210857	1.02557773133877	1.53200419742603	1.90352093170407	1.05994380657759	0.394403078881099	0.430488469887131	1.40089421849242	1.16193690242252	1.0265889434053	2.33908110488544	1.19138358136567	1.19077504057055	1.33146646889992	1.25419375347756	1.16872463208578	1.16756957821652	1.19377650851033	1.09337198975094	0.437672344291601	1.24069163675184	1.0613532875501	0.943853167577052	1.24463152105132		chr10:74816998-74946301	KAT6B	0.288683	0.0833376	2
chr10:79237448-79297601	0.865617340872102	0.459436958310617	1.2424424281593	1.65892648522677	0.812687059805798	2.53300877742395	0.614734707002328	0.427230851767251	0.701526680820375	0.54761855655582	2.28876880294864	1.48075989411188	0.28392936154839	1.54409062689236	0.261049916485128	0.29749067382366	1.22239997751788	1.1335554835111	1.91840373889793	2.33076236907635	0.929758104992528	0.931054912083759	0.155428929950858	2.27937460584813	1.00907074598801	1.17152744208944	0.726437729226675	0.84504058345352	1.32500893719212	2.07337941495362	0.640705366269271	1.0014541974404	0.181106033039825	0.844740873589528	0.500090231067657	0.517172559685423	0.302360632574248	1.49955664874049	1.18164133594146	1.92026578596872		chr10:79237448-79297601	ZMIZ1	0.730949	0.534286	1
chr10:80183248-80201990	1.36500706134442	2.48625379828827	1.57836805314567	1.67279927701725	2.98898454721922	1.32281635563392	2.91784548220206	0.848335901150007	3.68938113985935	1.92567095187969	2.60802639866225	1.63420161029783	0.915057696978011	2.68692729132592	1.12781093879262	2.12839182354387	2.82188398245462	2.98128034760435	3.09222946173542	3.44832149586358	1.3954942935226	0.817306919538734	0.528847904373095	2.87467123318828	1.5575593222646	3.03640332260315	4.66999485544011	2.30755561321075	2.52296022396115	3.17660419065421	1.60602773483666	2.61059448828542	0.736797249609214	1.6437312757797	2.80190544734334	0.500359439608786	1.22958211182751	1.72174995088656	2.36004910153433	1.51615934083307		chr10:80183248-80201990	ANXA11	0.646241	0.417627	1
chr10:87860598-87927651	1.00666069212833	1.10785050020051	1.47934230011502	1.02826826186318	1.95847248667355	0.81796400527813	1.83415718867696	0.493778992132921	1.01235383375868	1.70167615348409	1.25031775247997	1.19655414125621	1.60690027719108	1.32392012820476	0.839822202031345	0.916777564274608	1.10122188569483	1.21144302868919	1.14174861236186	2.01226002966877	1.53593411019768	0.482349617183624	0.322661472521364	1.65048413691657	0.911455578430912	1.89265336363378	2.18181439040238	1.26114665388879	1.3499016002475	1.49488903484277	0.933892867123596	1.64052917257437	0.917874919117353	1.48534925164531	1.28712975546634	0.24200935660981	1.32242036627636	1.46089929184776	1.09118328441963	1.28009955651153		chr10:87860598-87927651	RP11-57C13.4	0.358548	0.128557	1
chr10:89389798-89419101	1.63324050682376	1.26465331557089	1.14118491706246	1.68385524119615	2.41586568490128	1.30081556587475	2.13877784736805	0.40513008164325	1.36286638503438	1.40210978584221	1.38961217230557	1.26820664246511	1.58321216361598	1.26553086328574	1.19667659186767	1.21643881701439	1.22107167767309	1.49994484842222	1.35147274127688	1.56878818169436	1.11379021717982	0.737169648530215	0.557670897638778	2.454374381581	0.784872034306405	0.908943641724579	2.52462809818759	0.965509753284196	1.90245757540207	1.27364683505456	1.41450779337163	1.05376805000107	0.551816424173549	1.27640583221378	0.928667135006448	0.354996196102973	1.85648734035661	1.09585434086411	1.0694823308041	1.45421762356176		chr10:89389798-89419101	IFIT1	0.538913	0.290427	1
chr10:91165510-91262501	0.850977300029266	1.01294400087661	1.36909596086143	0.967494043105282	1.91736813025999	1.05874078633025	0.733616932804563	0.520656331995284	1.46470693337867	1.09569260490128	1.44021034333776	1.2409833902037	1.25737917318355	1.06826842330294	1.41663193604808	0.839400214940263	1.38133147583361	1.1736068752403	1.22434113726313	1.45625085875682	0.816704856492715	0.534744211673172	0.389723476840744	1.53426802763958	1.01068871190911	0.898669814055038	1.29962019445652	1.02929923636893	1.10652492511737	1.17783736906551	1.40797024181144	1.3120016940556	0.735529474089746	1.13125351542471	1.32801991981389	0.419393934121096	1.22160318787822	0.932609582341765	1.1416168473462	1.2515111539339		chr10:91165510-91262501	PPP1R3C	0.319724	0.102223	1
chr10:92199298-92212651	1.26201039953144	0.72471211285774	1.17546986219894	1.15240688471124	1.82649717748917	1.93749078632099	1.41525334974729	0.672401669524093	0.874996648650546	1.3464786212465	2.01992437213961	1.47804568580823	1.96091724090896	1.44018031902611	2.01232417754537	1.38609423942131	1.74256195489331	1.27551381024877	1.41131257278318	1.50296148153915	0.868623701327174	0.428219195946648	0.358523488765541	1.48769929962472	1.11276242865271	1.68077873701406	1.48851048599012	0.920808664070362	1.33845515977009	0.819276752526283	1.57346082862311	1.56201865122883	1.84558207602054	1.02946704692474	1.2046060747177	1.02615229906612	1.27578424151233	1.17985465112913	1.6081988222876	1.12592624939468		chr10:92199298-92212651	CPEB3	0.442856	0.196121	1
chr10:96637748-96718021	0.93460993679106	0.595093234109378	1.7977309684402	1.07556397380358	1.2099079341278	1.77154594202527	1.1326619596278	0.468910384522669	1.06640188908634	1.9540981547874	1.87181449072373	1.29431718364117	0.944951685185171	1.73706639947937	0.822597161636057	0.488840989488218	1.90441618641004	1.05654686546638	1.78046897098255	1.50333654304882	0.824459057894909	0.979238604231404	0.341691336847932	2.01829497718888	0.442547405304306	1.32755737505945	1.18880204148813	1.43424405089203	2.02249636451663	1.74236472315434	2.1027469460106	1.50812545424223	1.56856389231444	1.66292167839268	1.35448662995332	0.281948484044004	1.40611275363286	1.535186408019	1.51296501781118	0.991855493730308		chr10:96637748-96718021	PIK3AP1	0.569606	0.324451	1
chr10:96874048-96928651	1.21901205374718	1.0420711116647	1.02993774145855	1.36257409382461	1.8838766388397	0.989880201917824	1.18530124270547	0.574409254461608	0.898224629113694	1.22480634120483	1.44459268903682	1.18703903030062	1.05989278181755	1.12324047768125	0.924777602142718	0.83789757203604	1.49346377945769	1.12352769216255	1.68653931212857	1.86365943001685	0.890476247993027	0.534806760295914	0.526599692571036	1.5082644391536	0.774440525309398	1.03821025533632	2.10049076348711	1.41113966581054	1.23274923100185	1.5321658591824	1.23478448820341	1.44488809540943	0.722742804430386	1.60435674587642	0.974234380404911	0.321827225112865	1.33006764420581	1.04477960862818	0.876645009995326	1.00268000294081		chr10:96874048-96928651	TLL2	0.223674	0.05003	1
chr10:101786448-101814951	1.46770316287189	1.49999358575568	1.4406058735483	1.37437577615098	2.59196878280115	1.23373925686223	1.89107527494461	0.686727127455796	1.57853409650798	1.93929249644594	2.00593914678136	1.80851095422933	1.72793992205688	1.84867880779555	1.22730016470565	1.11297567728779	2.00517215066301	1.43114570370776	1.99702519593583	2.46824519617781	1.31099456976681	0.904014041523881	0.518963498276775	2.34437147093952	1.07909705334526	1.38949892993368	3.00658608417213	1.71726806423172	1.75557650792951	1.62442823866065	1.62633904141774	1.70328930735266	0.925176540338362	2.38802016770421	1.63943946743223	0.456781454589087	1.83711986817404	1.46196872888973	1.10163631188192	1.73051634325389		chr10:101786448-101814951	LDB1	0.233944	0.0547297	1
chr10:102636098-102684401	0.892481499534378	0.871136845756148	1.37051139768826	0.978743418347309	1.61512737371351	1.81864428595246	1.63970760992571	0.379338797325423	1.8353557789834	1.69882754120125	1.69588884663965	1.87419552991614	1.27032871251246	2.06121032991625	0.599135106341017	0.546146796204133	1.89879894060127	1.42962281218746	1.80048700833138	1.69477752627295	2.60766355755211	0.814666461146221	0.255123207071938	1.53091823008283	0.991453818700092	1.34652090042653	1.70606954222699	1.31693877604071	1.21647636459887	1.90739428126799	1.6505834903622	1.51934097667959	0.640335881977703	1.22214404125784	1.73417955286798	0.405143966901366	1.18769962601133	1.40683814597468	1.55831821733294	1.25029178536834		chr10:102636098-102684401	BORCS7	0.208266	0.0433747	1
chr10:102750048-102822701	0.873377514253459	0.955616281259462	1.03358840389164	1.02974361351444	1.97225768136896	1.47604247196933	1.06803082205693	0.360087395383449	2.2023866982827	1.2476744620712	1.31311782785839	0.970231691528593	1.12171401674004	1.26891723167476	0.757426634774829	0.718050461224889	1.37259592216287	1.2597414164766	1.81651643457075	1.63429632383461	0.938721323207649	0.923600016738636	0.306168291898935	1.3743988406493	0.632558891023736	0.953188300981968	1.51994292168295	1.8976980706714	1.31942946464498	1.58987859619923	0.960249035279896	1.52169399990527	0.560868157526969	1.052893012169	1.21527958924148	0.494250313818502	0.941606882959129	1.25953198128813	0.813069377456161	1.02786671095358		chr10:102750048-102822701	WBP1L	0.485782	0.235984	1
chr10:103153498-103202351	1.20516835786998	1.16423002643172	1.30492549989776	1.64464394526188	2.16400123611815	1.88659393485693	1.38932347903441	0.643002655290087	1.67710994784812	1.73342580749198	1.88309837376454	1.68528042792497	1.34260438093082	1.53802646096855	1.25723877747613	0.879774766192384	3.02949903881702	1.5321371755288	2.11782900232565	2.69034840475658	1.64423348449396	1.04170384460595	0.460669923370833	2.14880647075546	1.36439704475464	1.23102542770173	1.7928255330586	1.76410461416314	1.50422730138858	2.16801688348829	1.73749444356237	1.72876440906683	1.19552393408465	1.8922218668238	1.52259078242381	0.53320781995792	1.65809561875351	1.28410117312864	1.16632191853668	1.49373262662807		chr10:103153498-103202351	TAF5	0.2894	0.0837521	1
chr10:104284748-104326491	1.1430764028345	1.38207159322492	1.98529993391862	1.16421605686255	1.98338945307509	1.27794527089343	1.11897127420825	0.426382127861428	1.46545511083696	1.05725487327909	1.77686835954426	1.30501410725378	1.9501166620532	1.65953815041553	0.641132262667337	1.27476104601517	1.69727630844955	1.38741992072124	1.7892297000691	1.74880239366982	1.1134074719715	1.43857880824585	0.374950019164825	2.01240178954323	0.866098221496789	0.950291379208545	1.21563744437575	1.68235072781231	1.71867243370192	1.61802650046227	1.35896862180001	1.25600864058346	0.59929365155484	1.3971693893179	2.17746080141942	0.336157693460836	1.59319220865667	1.29165397258823	1.19266560411585	1.9453738083948		chr10:104284748-104326491	ITPRIP	0.195521	0.0382283	1
chr10:110010880-110103051	1.21327184150386	1.62770927528592	1.27909481954849	1.24249272007073	1.68657415412221	1.26468411676239	1.43430358092262	0.584074815731742	1.54220717668384	1.682912418452	1.68302148098276	1.70719694927941	1.58596457926316	1.44424903407319	1.17482762521876	1.04609065054436	1.6403501559544	1.71966076902458	1.79393959806667	2.03947963044486	1.04138765004204	0.986711064003312	0.662194375265247	1.99111072772898	0.839209834058193	1.22660152560277	2.96387169526804	1.64305092602267	1.56809499441943	1.76006982659363	1.14964211331694	1.5342636664416	0.715831668301925	1.26047529536067	1.34748616778062	0.385405863672664	1.50113774079205	1.22932358755569	1.09127736330449	1.39633796270383		chr10:110010880-110103051	ADD3	0.35604	0.126764	1
chr10:110308098-110466401	1.00979414487476	1.2990680643639	1.46750280741789	1.1589877630155	1.51315997446241	1.32878396932183	1.13321352717344	0.503082514030412	1.52680783311775	1.26346563718155	2.08859927700766	2.32128010985166	1.65515310847433	1.64823159714776	0.805094170495708	1.12821132456134	3.03812417872004	1.14975309035212	1.34530160620678	1.41386448140444	1.63116006565241	0.652112979617239	0.396726064337509	1.66304278731068	1.30233664040916	1.38151592179236	1.22822784033545	1.18106000306484	1.21487527464579	1.19566751114357	1.67927191789459	0.978034816739544	0.959271961541954	1.15192450287723	1.52343416494043	0.503331482789781	1.64641366697858	1.44734124539116	1.22504089711528	1.74200416383637		chr10:110308098-110466401	RP11-525A16.4	0.475184	0.2258	2
chr10:110479948-110548301	1.50944476108195	1.20163466589812	1.50242223844408	1.68922237787853	1.55258393970144	1.25900389300287	1.39863344194306	0.837348178285106	1.78538291956223	1.34300499917529	2.8969009068073	3.81836251591936	2.6019349838128	1.81778489335509	1.3713612489485	1.6245977814128	4.5727101013816	1.06818338524732	1.56574510751416	1.89254964589286	1.48422351302523	0.620583909996032	0.472719332687121	2.82728854257928	1.71953093165142	1.80205038560814	0.949289032938286	0.981648435935722	1.39244302944429	1.41918815687284	2.37784940004708	1.06757491201133	1.74151690175401	1.83207032226916	1.90708057828095	0.390285711012534	2.06373265569312	2.36289040534542	1.36060112870703	3.01398609890935		chr10:110479948-110548301	RP11-525A16.4	0.610335	0.372509	2
chr10:110816798-110993451	1.18769361339976	0.889477946285085	1.26228368553344	1.36405767486252	1.7057126470368	1.42289519917434	1.00534685197008	0.471141025372342	1.05139803335191	1.66143491553526	1.54176599724071	1.10865746062248	1.78027552007241	1.33921421375646	0.897778735605949	0.841330216705978	1.50118576185029	1.26717674262848	1.4903232394344	1.76801670552066	0.975238907546666	0.61985991510823	0.53500237925934	1.61731632870839	1.3989728882479	0.930816568014304	1.66018228589022	1.2178813978105	1.3126857963924	1.49649872957138	1.53197675154657	1.15516684732069	0.888293166407133	1.51855362638715	1.16187081360963	0.398995380753995	1.94549195451244	1.03539916730859	1.34678049912113	1.44593262330251		chr10:110816798-110993451	RBM20	0.146368	0.0214237	1
chr10:114023998-114074701	0.662369098210382	0.596434423715285	1.18195741468427	0.775854549905621	0.644737260675601	1.39799652338224	0.672305904784828	0.493429494286799	0.796977553647328	1.27307732892187	0.891609673057793	1.18856598570614	0.994871911029813	1.09840347617785	0.708469320621382	0.696408530621224	0.847213115200953	0.898844250583315	0.988931906437045	1.01531315025205	0.679548894477279	0.456591064482108	0.403865521764797	0.890448530544062	0.617709268693477	1.53329347452896	0.976015464270777	1.04005364682475	0.915446851892653	1.1294833893734	0.786396604210927	0.855091371421191	0.768256199349891	0.804845348256209	0.642151929582436	0.578702726230816	0.456886580270214	0.786366096632091	0.975173905638118	0.524406380204787		chr10:114023998-114074701	ADRB1	0.451567	0.203913	1
chr10:119032214-119091601	1.27924064442597	1.21321341353929	1.88195496435608	1.48676866055444	2.31533866439243	1.41512086400774	2.33705062805137	0.687488435522286	1.47963525908504	1.87129162815885	2.0653674494004	2.01171039304683	1.94061217532669	1.89135935174836	1.22669514964129	1.06206297396828	1.98785807068993	1.66456530111552	1.69465537807428	2.63835511059906	2.01637309801375	0.972194960086188	0.588560279519406	2.02203463827303	1.36702189559388	2.1751234793346	3.04032603733335	1.7527330422355	1.82931521349456	1.70117217314077	1.52884752807107	1.63765694130507	1.27351524745066	1.4056390147915	2.243357973078	0.35340383702753	1.59159094988411	1.66271194724456	1.30402881637901	1.6837855452928		chr10:119032214-119091601	NANOS1	0.352377	0.12417	1
chr10:119213248-119410251	1.06071214296809	0.887210551264843	0.98454755802963	1.27767459110308	1.70610542522525	1.12895630096745	1.76636738214671	0.501853047433004	1.44130763740719	1.06329760882909	1.91666702512659	1.35108388323409	1.26424633676186	1.39003185678864	0.632104695076128	0.805774592941715	1.62668529083652	0.996180686457433	1.42673733551943	1.49846317835549	0.914219152554637	0.696312447817061	0.284012015641116	1.77520906705489	0.581240823681247	1.33005519120399	1.47175510728658	1.58361754625298	1.11582749669146	1.47352940956283	1.10369830410297	1.11898799104723	0.447485468781343	1.32642786724413	1.38930373285018	0.408773132404945	2.04137819699308	1.15020058610859	0.967269664140488	1.6952911615523		chr10:119213248-119410251	GRK5	0.542988	0.294836	1
chr10:123352098-123414101	1.08213254461881	1.12621783635659	1.55740084655269	1.16801773460466	1.47773235077492	1.04514394655588	1.23103491092109	0.571727225020309	1.75007209022629	1.89617107004455	1.34188154371234	2.21583206780235	1.83846719251258	1.65637845405215	0.536192697538545	1.07731906825982	2.41567096394703	1.19833174767998	1.28568744775386	1.34795563856617	1.24643070097423	0.414466209129544	0.351375772156183	1.38907607104201	1.52720529218491	1.26215376472046	1.34962953187035	1.76011536736043	1.14198273246428	1.04138267207488	1.39621201776613	1.61520721484126	0.952946625635768	1.7645266433857	1.50434929302882	0.302087801604591	2.03375962467387	1.26889924296025	0.813428830373298	2.14235616871963		chr10:123352098-123414101	HMX3	0.114591	0.0131312	1
chr10:123482998-123559501	1.00861808349155	0.39681540400578	1.12569879479006	1.15056030272179	1.16170742419374	1.16175789494056	0.740676780494339	0.369790451797297	1.26702595138514	1.74894529368289	0.707878955673633	2.02648613223762	1.41340902165404	1.0508912911234	0.50512474020123	1.17102449126022	1.66851663431091	1.392240608723	1.04188230420504	0.962116175275375	1.02520956770035	0.405524917190249	0.351379089775166	0.904438278612383	1.72043678076969	1.38536941240171	1.24112294916149	1.64298949444537	0.835968404741194	1.04827282842441	0.956440253253088	1.67916099547268	0.731232235237681	1.5025025720627	1.2991810352034	0.433127288963477	2.0561898344096	1.39756793327957	0.851977796074577	1.6185961821854		chr10:123482998-123559501	RP11-282I1.1	0.324002	0.104977	1
chr10:123994748-124167751	2.10469523738784	2.3106145987495	2.79902028698377	3.01241255515463	4.83712569511993	2.60606903685435	3.36583380254738	0.656725674138546	3.02873370913882	3.11185445131852	2.89998802745881	3.30169885021009	4.31435096157623	3.76500487935499	1.60377565404648	2.66476421521248	4.26982356482714	1.81932051515579	2.85267065125582	4.55003474029679	4.50310750368303	1.57649502618837	0.445311529958493	4.45915165157489	2.30477262879286	2.51526587894213	4.36714536511067	2.14648070287845	2.9020945609853	2.66274832531969	3.41102740529084	2.60250622551786	1.86912374144402	2.98788671934429	3.83827022320717	0.790476156739631	4.3144270335593	3.16625124969712	2.17751414724581	4.41615095841817		chr10:123994748-124167751	LHPP	0.0683213	0.0046678	1
chr10:124213298-124262651	1.10673112336134	1.06094857858352	1.7057629584111	1.15986769190696	1.12435222928093	1.44888088004544	1.17319294528511	0.351326739479466	1.27437831529055	1.82767947298404	1.17764870092874	1.79580133924712	0.997744163762246	1.86419203786929	0.986487131915641	1.1282964256027	1.46845125575635	0.982754521494349	1.22276744003401	1.31937449622377	1.31864042257377	0.490748957010291	0.323025702849665	1.14142493937582	1.02108929125327	1.36963436020563	1.45793588249649	1.46611655870194	1.10204268879107	1.14239526515475	1.17985936682637	0.97169699004967	0.878102624205205	0.699156999278791	1.10669733260891	0.775887796121009	1.55199249696781	1.25656833558082	1.72235685602092	1.83712199801799		chr10:124213298-124262651	CHST15	0.30197	0.0911858	1
chr10:124600898-124758151	1.06617526157706	0.9604970517307	1.71951738537992	1.22696392002629	2.30794114341799	2.0345354639447	0.975519791025403	0.644354637950732	2.59924866426885	0.907435247112429	2.36572340221464	1.31124759887681	1.01152125645036	1.99818335334354	0.708653827150202	0.470885350706199	2.70471248473466	1.83028294886815	2.45919681457589	2.22572046606884	1.04350045229581	1.03909154124946	0.311010179277977	2.10732503556513	0.762039679754878	0.880218560373763	1.31079383717068	1.54433770594593	1.7947383263074	2.17656315714673	1.55755450101673	1.92248419513129	0.566362578327615	1.42166157081275	1.3763283944506	0.438061125657574	2.29720599803573	1.57647639219815	1.29007979668487	1.70420601005905		chr10:124600898-124758151	FAM53B	0.654767	0.42872	1
chr10:124944998-124992751	1.3572650614019	1.27716723026305	1.83731113001437	1.84752939870705	2.121671966503	2.14252309455666	1.52224787813818	0.670270644752021	1.30897391509033	2.33272692628223	1.80977348576583	3.1718903285545	2.11457318060772	1.81266092191105	1.3507492444312	1.23949845227701	2.98448372148361	1.30788655379507	1.62032506765744	2.64619882945835	1.56238809801991	1.07061270745101	0.376798277995485	2.23945267545342	1.71571529306048	1.61124139189623	2.51784532339019	1.41308823692178	1.69875012395187	1.97868906524235	1.83972725103342	1.59604828265374	1.32001298961041	1.93508361817431	1.67219888235963	0.495175597333453	1.68193796845884	1.65098319553344	1.53173539578904	1.66416140471964		chr10:124944998-124992751	FAM175B	0.116279	0.0135208	1
chr10:132388848-132453801	0.89628242411253	1.28778587258239	1.68173393312321	0.80793724817665	1.61236941721802	1.7301547222324	1.11805666907779	0.431058700793715	2.25052884966997	1.11102185689449	1.90465803726014	1.40091329104875	1.02713716685729	2.17613988208465	0.364711222345054	0.397702290880006	1.85316852673861	1.04427727238364	1.76954537639237	1.92829650387846	0.984154759288923	0.957227642190343	0.237354188206689	1.61943595462113	0.940454948842969	1.07252577647904	1.57930587302732	1.21920984344276	1.60037794564079	1.69813297065427	1.51828268091865	1.32936756971835	0.635673419956864	0.706897698786413	1.19032831259236	0.318133243405074	1.5112020792716	1.39874832440909	0.981651627784644	0.678993308860674		chr10:132388848-132453801	PWWP2B	0.426287	0.181721	1
chr10:132540277-132635651	0.939858333843294	1.07907516885167	1.53977142539801	0.955123700507624	1.39759912192271	1.54970240511836	0.97077445036496	0.42647771746955	2.07854023271392	1.30712768704344	1.98735462994257	1.39053559055097	1.01920489708267	1.77151876015974	0.776551427090752	0.723487561693235	2.52186350222656	1.17153653942064	1.73386565076	2.28280172022624	1.10218145310052	1.48287693384418	0.319087354121053	1.4137763355405	1.22086676130703	1.20416999383029	1.63443245537062	1.49409130447914	1.48628182809412	2.09483240296651	1.927071909557	1.56279309203128	0.953868825063745	0.963269865305918	0.9907248153883	0.551672106599219	1.34862786810018	1.44323809201906	1.2979158540048	1.27817971613596		chr10:132540277-132635651	INPP5A	0.43351	0.187931	1
chr10:133257048-133306387	0.736733853109511	0.60501412656399	1.08051912961337	1.17525592825278	1.47274138557978	1.2979741359527	1.25637726040518	0.423070120594581	1.88403975979438	0.88530626940163	1.16435303559417	0.819227394261714	1.11339461267876	1.57857763505492	0.257287582799723	0.465825093841982	0.852859683888553	0.959655791800489	1.55416498130826	1.42747446883562	1.08561715855407	0.674712622191594	0.252252075556439	1.35730302415353	0.624188033625066	1.17849029818995	1.42443026708921	1.17799107528067	1.19059397197948	1.69724402534328	0.864449995695272	1.09840000016527	0.792436887278802	0.85653960314859	1.24348280527853	0.166110945252667	1.24328835523943	1.29107782743998	0.724803070401183	0.860835509252506		chr10:133257048-133306387	ZNF511	0.275163	0.0757146	2
chr10:133390648-133416201	1.57961601819373	1.39641799112107	1.91546504220471	1.79399146133306	2.87235827922053	1.57727174232387	1.80809376756774	0.404450825386881	1.43322934988693	2.05717525965034	1.7634430840653	2.32838028384084	2.61546342000007	1.81065898352791	1.19915784150853	1.49452949705249	2.40553315460379	1.21776831287445	2.13567258035867	2.1512258194525	2.01634858191803	0.903811122667877	0.566942152576826	2.62885835349114	1.70614397437684	2.02198276123777	3.05825413772301	1.68290229176731	1.70368013070025	1.45017611280279	1.94839644119953	1.42587105878111	1.4188640110067	1.52578648362343	2.0995021635465	0.694812823792612	2.03839935860122	1.83524105765594	2.04160992707553	2.65777987829304		chr10:133390648-133416201	ZNF511	0.434905	0.189143	2
chr11:284898-364701	0.971093384321742	1.51861109720926	2.24557024679883	0.900489748104266	2.20991350786144	3.01596260992757	1.79064660981441	0.834825261194161	1.6973610913778	1.28461985092708	2.64594299209532	2.06119404879858	1.08577694523127	2.18068217178911	0.58401186549068	0.616966850599229	4.16255474700387	1.36256595170287	1.76603590544056	1.68640913096473	0.947096725577329	1.07804322015822	0.326217099998989	1.81059467669371	1.09736810257222	1.51218611316156	2.08289585018744	1.30084086253563	1.63002969732074	1.66080778927315	1.86121265814294	1.55265662685216	1.01921458005615	0.93264744164257	1.50260129326054	0.428124140899763	1.59161895018708	2.31115242215448	1.22105810604647	1.33932472116765		chr11:284898-364701	RP11-326C3.14	0.495651	0.24567	1
chr11:578944-666451	1.4609033612912	1.06983395282219	1.45678961362037	1.17918247965231	2.10333514913702	1.65055386540523	1.21363996297453	0.441069067080504	2.08609164321975	1.16899442290969	1.66046364365477	1.20757021197644	1.4681812006517	1.73028050353246	0.421899600959413	0.67567341882037	1.34978367861565	1.34085554181453	1.52686391455846	1.72743868505491	1.34267271957858	0.825384247386971	0.150932678926215	1.33967361708181	0.994793063093518	1.80230723487635	2.19041187492184	1.37682823906439	1.67717644050673	1.85804139140141	1.21217853540295	1.53300805833649	0.828516145662075	0.980753758192757	1.72162812910939	0.371905879292548	1.51303887312948	2.36003308146543	0.968455698722174	1.22739893032405		chr11:578944-666451	AP006621.5	0.335528	0.112579	1
chr11:814448-865851	1.2422090737826	1.22165872555964	1.5900922397026	0.906277551796902	2.06062776871136	1.46934833930188	0.703661358108191	0.497244690169046	1.67390245342241	1.096083384039	1.89651283477745	1.81058113454129	1.13564742227554	1.76695983107076	0.299772791780282	0.435987519082848	2.07954033327197	1.42075302354618	1.22313370711571	1.65565968368207	1.40899396503016	0.376203855178474	0.149518690602977	1.65797629143345	0.664302445685833	1.19107296859	1.61159629577213	1.37241534933425	1.62943198154333	1.65996737317272	1.68124339354699	1.5401143818633	0.542529393530069	1.00171831060834	1.6219817405123	0.270590988785753	1.47712462719646	2.06348795617766	0.950021229812143	1.49012078771465		chr11:814448-865851	TNNT3	0.330681	0.10935	1
chr11:1326448-1342601	1.69608184327101	3.72090036382431	2.26843592715963	1.50409902701274	3.83603597437361	2.59855129642683	4.13282062962652	0.709862331615695	4.11419635191336	3.40093289159589	4.09386129119409	2.76871940722258	2.65909669852342	4.56764884305288	0.732931081890451	1.72868668817318	1.39497125779186	2.36102695765296	1.69737684493105	2.38832457160143	1.44370897609901	0.919406574922413	0.477120336853155	1.80178584604885	1.97581022000008	3.14956059080202	5.55970036324703	2.78174514891814	2.44097657378039	2.00528677604707	2.11582600696299	4.15037373765143	1.46169760032088	1.93771638293415	1.99736706686411	0.411692224311997	3.95785810179248	2.5038706934673	2.43946411199376	3.73153355786445		chr11:1326448-1342601	MUC5AC	0.102802	0.0105683	1
chr11:2441498-2559651	0.371478278658087	1.0117590672805	1.07195100847424	0.386493419796507	0.621762269993122	1.76329659850656	1.33768473792725	0.477360546067837	2.40624927026171	1.53737676794255	1.20070330947669	1.2722400774166	0.286288500827663	1.08589141298296	0.291236891787302	0.60255610235846	0.554355748793436	0.922905416536794	0.776120897799898	0.815711094969359	1.27862362747088	0.894206807081792	0.242727894141453	0.591703392508208	0.3029990092719	0.81799894608803	2.03174641634679	1.12148885306819	1.46824716247695	0.939489595730233	1.02666592230018	1.15891088830452	1.35870773054295	0.500329890126754	0.450137174941288	0.400984995302392	0.348667692384281	1.05011266578991	0.657577795361312	0.313149151463733		chr11:2441498-2559651	KCNQ1	0.769126	0.591555	2
chr11:2763948-2792451	0.563889320332194	1.42694718571455	1.67000945012192	0.824183911577478	1.61226268982659	1.89037410587812	1.48952225923029	0.411624509904584	2.37597051054793	1.21458779016701	1.48436370002329	1.22339523723983	1.20288338958669	1.61088691295921	0.564108461336095	0.567941645758023	1.50243538755961	0.927672618657964	0.758206864600253	0.872489129554705	1.73659289686674	0.630475841432682	0.341440985177866	1.31048849445324	1.07289186107508	1.31225654411231	1.79201487841732	1.49219997129619	1.18670619373217	1.08828186296897	1.70256256273153	1.08631763826281	1.00450196126133	0.638765949524275	1.24270151003034	0.656310959876389	0.607402192598536	1.30583173911714	0.839689698479715	0.796142801258417		chr11:2763948-2792451	KCNQ1	0.54227	0.294057	2
chr11:2942448-3054950	1.49585248089355	1.05352462413767	1.52212629604293	1.09161394176703	1.91280642595195	1.21161916155217	1.40022083601177	0.410909404863523	1.46712237961204	1.24128952969399	1.7315502091686	1.31700791638288	2.62763669909422	1.59535035094113	0.527335476407024	0.905411215894673	1.3075100930505	1.32597681067198	1.21560413137115	1.82149005936536	1.24659598121482	0.678850534855849	0.364973082023105	2.40002086081048	0.787648957843054	1.56001196488604	1.57947947438809	1.36796301643846	1.22621145203551	1.40274121802192	1.28240909452772	1.33446972426534	0.612571080409863	1.41932064185632	1.62604576953962	0.443786615144455	1.2815841638865	1.88011680667186	1.06302301075451	1.56944881565629		chr11:2942448-3054950	CARS	0.0826048	0.00682355	1
chr11:3861098-3929901	0.68433597260665	0.831256648475521	1.06400458561121	0.879705329330983	1.37646032852116	1.28871976816139	0.941871995959897	0.533954169332368	1.14111350299549	1.11726141875853	1.47304841144848	1.21518079740076	0.634367712445296	1.21675317299763	0.899067208813508	0.68934424920108	1.50173046908958	1.15379158677884	1.17122870689293	1.75994974725132	0.951395566308623	0.699871473524778	0.338845443754596	1.0170788542136	0.532413272253115	1.27085895578282	2.01770116944448	1.30183626188039	1.42322686593927	1.54627023394344	0.827350106140625	1.28188370002821	0.702331246795632	0.78365141239186	0.98415687939264	0.534253481141638	0.608399948673787	1.65218207279718	0.79305182497313	0.694554298949546		chr11:3861098-3929901	ART1	0.260286	0.067749	1
chr11:7493298-7556551	1.12956420185726	1.49390673456643	1.8365445862075	1.03092207014865	1.40106744452456	1.14826407633851	0.98176525037846	0.504577743970226	1.40947273381872	1.61950522589396	1.45406742311668	2.01939174020904	1.24794470624434	1.62039112107972	1.0043417961855	1.42521553927677	2.14446046456076	1.18118951324401	0.952132522919282	1.95022072259401	0.911643119742469	0.768963282810537	0.505668502460278	1.56656714929083	0.887614880150405	0.891710470822023	1.84716790316675	1.44996912899363	1.54059035992164	1.28020685993147	1.12072241862657	0.886570085497961	0.566149765503922	0.928650680367268	1.50252705411687	0.332593286950306	1.99862011672385	1.18565056297046	1.09527797698064	1.92648109603986		chr11:7493298-7556551	PPFIBP2	0.485858	0.236058	1
chr11:11844498-11904451	1.13101927330202	0.821981273552499	1.05513288570462	1.33087926947582	1.68715474296206	0.999422118957198	1.38148631482208	0.509526509215779	1.06944106399888	1.53185014728046	1.41178636247512	1.09219709452025	1.5951650714635	1.23183241703635	0.802636683068859	1.04540134285596	1.17390560723669	1.1826571472334	1.18036601697461	2.007128638245	1.24751044426555	0.299035711785305	0.526374623019068	1.91232934315824	1.02906657480399	1.52032234116128	1.84475243862859	1.13293717792507	1.10225353303406	1.24856106426168	0.804502822650375	1.08020957272882	0.761551259522152	0.960785401567242	1.06513245178409	0.263972198141685	1.06974664778151	2.15206342252909	0.709172232718446	1.56435327491943		chr11:11844498-11904451	EIF4G2	0.311081	0.0967716	1
chr11:14286748-14355351	0.456288546076083	0.642508078033672	0.80377956887234	0.612604102132585	0.307458585934681	0.757676350747339	0.464264070935788	0.750364488584028	1.22028181967671	1.13086627628475	1.45213320646938	2.34767042535695	0.252461961428486	0.691545087108424	0.464859967686992	0.517138973039249	2.7703267776614	0.960541079816351	0.967043406935601	0.821554161159466	0.61499098127384	0.147370178115372	0.460081660978089	0.465561260400976	0.285635436904253	0.746637974452999	1.02653037445752	1.45239783119066	0.909428092473698	1.17767780880392	1.07790716931881	0.786748519599479	1.04380715584947	0.64299077677399	0.317517702050651	0.296390096873511	0.424337710793763	1.0738599783409	1.45749898240532	0.291566467590534		chr11:14286748-14355351	RRAS2	0.584617	0.341777	1
chr11:16902098-17043201	0.342372646388479	1.03559557781752	0.637636279583866	0.497964672536878	1.02282718891673	0.770080875049893	0.379055637944564	0.496246982445489	1.00770399353927	0.488572200178988	0.813099791901421	2.22593924903682	0.741009697137839	0.606359327031852	0.331186427911573	0.513435586212502	2.40194252364947	1.19283687335262	0.552571828440252	0.510701555788095	0.493652240969469	0.318485600652771	0.233915718165659	0.734928338952578	0.485778109105907	1.33694737584781	0.893506923846228	1.02935925447087	0.671310861002357	0.734289793980899	0.559233790295356	1.17164080814559	0.330575028511152	0.319874367780174	0.886214563419244	0.428924283749546	0.903158178827441	0.800661539115605	0.73219189124147	0.655832043285039		chr11:16902098-17043201	PLEKHA7	0.663327	0.440002	1
chr11:17111548-17216301	0.74928171772096	0.980728801805008	1.2307983286501	0.875713294620671	2.39362780818304	1.46351878285573	1.10658452716229	0.545282687774312	1.14546174689379	1.66386930318709	1.42912799107153	1.51252678744607	0.983919625821849	1.48319331988843	1.28195487760231	1.54781135218019	2.72759544807645	1.53944193085537	0.982760721387635	1.58294742198346	1.07040193104139	0.368792008740044	0.5680014529216	2.02263368330151	1.53164908241555	1.87114376696375	2.16302558545164	1.72863033871222	1.25419084124799	1.28601057816596	1.22458759221277	1.55832155175712	1.23094169849186	0.953694795617504	1.29715829447176	0.456488863280571	1.62174390903774	1.49028265961375	1.47511760454807	1.00475928222543		chr11:17111548-17216301	PIK3C2A	0.522536	0.273044	1
chr11:19409448-19481101	0.601975051849358	1.04507706266713	0.778790307967024	0.87155777145303	1.17615086301591	1.69810305852304	1.4952104419393	0.427531230406258	2.22842284686309	1.08553103077592	1.3892271649076	0.935997613178507	1.39685111086793	1.01042920528386	0.817879894041043	0.603844537338478	1.56851411683413	0.944995372985128	1.00037847485845	1.01264093872458	2.08949192237749	0.499734233073805	0.430271622409448	1.80657577772428	1.42900082133954	0.779246957780436	0.943304661225116	1.32212529606908	1.10881559370601	0.874779908667604	1.60994204247807	1.25310751260031	0.733046504126177	0.84375691412802	1.23986193312257	0.253515209966076	2.35790772389939	1.25051746455326	0.572073962948452	1.38325835365042		chr11:19409448-19481101	NAV2	0.479894	0.230298	1
chr11:22784548-22811651	0.637882547345399	1.14737143694495	1.53486999032622	1.37669809553262	0.934246388090525	1.4742280595184	1.50913584675078	0.352160794692859	0.925466289368496	2.01696944983016	1.32169953570611	1.37094232642967	1.6079346162036	1.26072610822781	1.45685047725627	1.41317069500085	1.80529981074812	1.45916253167898	1.16730054613151	1.46392315642377	1.51535881165602	0.524018321658831	0.839873204686584	1.46494012142043	2.32118687352667	1.45674299893207	1.13169223682485	1.10797496630298	1.83213603057791	0.967960519909245	1.32587001016319	1.50308374375341	1.42564904237756	1.05158141754271	1.36874294096315	0.175467538922471	0.999439622319211	1.43683638437877	1.92341612242482	1.0769122247944		chr11:22784548-22811651	ANO5	0.319273	0.101935	1
chr11:26054898-26149251	1.18529639384977	0.503643215699386	0.741286377772062	1.67454692268703	1.82431341944959	0.989046137557042	0.706937403998174	0.539084396471718	0.934786679479608	0.769562822362262	1.09217936349281	1.12276864922937	1.24391796884866	0.732121864727295	0.656907502933485	0.595602021725953	1.17640440057097	1.20438903357409	0.891231166373309	1.73859906840528	1.60662252525188	0.231317875220725	0.307703956228105	1.12228969627233	0.977057980881918	1.07909412480534	0.768377393378212	1.15018390876087	1.04946170456514	0.831956020311443	1.17823306683973	0.738470700558005	0.806172988092101	2.21101095614421	0.95476052891286	0.243663294840445	2.53105246800007	1.1346486758106	0.808863930145475	1.02233375032073		chr11:26054898-26149251	CTD-2507G9.1	0.111208	0.0123673	1
chr11:26849498-26915901	0.896525864992218	0.604230892918798	1.24007258866219	0.807420765036924	1.62423969570987	0.78677273451196	0.596238450330369	0.333564078309748	0.692476734108695	0.688227838385537	0.915314345951347	0.815326602831129	1.84227220897105	0.929017009445093	0.879874128780027	0.740062565184093	0.295897984014479	0.963082200860967	0.560148497641597	0.611901728417926	1.57358794718458	0.17810543789479	0.259240413173953	0.86360820295333	0.875793806531245	0.958069670007022	0.855650521814444	0.931852838914294	0.831698123854048	0.967376433568833	0.836294391081872	0.545944925253893	0.556235579022447	1.49640457596766	1.28727408290648	0.262513970905784	0.71430878926346	0.912006699636806	0.839206922730372	1.52894555540756		chr11:26849498-26915901	BBOX1	0.490412	0.240503	1
chr11:33260829-33328751	0.981271415851226	0.933447815041548	1.25206935095639	1.01450810818357	1.50270278791083	1.22580730363488	1.12548964007837	0.44644085746063	1.46819444371182	1.63327667483067	1.4238815979137	1.1779413791296	1.05634999166004	1.42513327650094	0.942481955759814	0.892729783059278	1.21156459124041	1.23859219445545	1.28138155628914	2.05067608351866	0.893877405810987	0.43678009243735	0.464040392256422	1.06115619081528	0.767583488142511	0.744220960239671	3.3218681844091	1.32984154053739	1.70433393767791	1.91273823854469	1.04679261627881	1.17517174075205	0.90971175573356	1.01379925762057	1.2106345210788	0.358721520622689	1.1229988156342	1.2388708088113	0.898729904146064	1.24497606643102		chr11:33260829-33328751	HIPK3	0.306264	0.0937978	1
chr11:34044798-34097301	1.43065485920823	0.62655566931043	1.09857157565472	1.51416695500659	2.33858208918101	0.960101000816217	1.86449643399189	0.468526384922492	1.05025084097249	1.69516378946368	1.48804804262538	1.49795950857734	2.16981634672796	1.00733147526764	1.01730884552198	1.1125837003203	0.989246856562262	1.52245163175689	1.24564992217158	2.14456244480146	1.93293247846259	0.629172274296938	0.33487316198549	1.96431395281972	1.30308995965332	2.20841572391406	2.53865338372173	1.61237459067293	1.12760715007233	1.69859985156181	0.795499145406426	1.06338982216605	0.537489688003951	1.63067367821785	1.70903205171195	0.268078449152767	1.22174884756678	1.7833534649546	0.733446654304021	1.47564358122728		chr11:34044798-34097301	CAPRIN1	0.353287	0.124812	1
chr11:35114548-35213451	1.35256487774735	0.561561857091207	1.56847296788028	1.20526337345612	0.695604482010411	0.986715759266578	0.973573939180238	0.373952706984278	0.73350400559468	1.2271952096199	1.30018755513705	0.377038794341285	1.49322727888011	1.33728311036517	0.498614861876152	1.79789033606511	0.480247562878412	1.20615701883154	1.19091413639009	1.16925048235077	0.921098481146503	0.407442441175015	0.452487839672219	1.68285846007677	1.26408626680277	1.00427706964977	1.10757060598489	1.18059566342443	1.06521216740025	1.58323563027698	0.51307098374331	0.951640557576563	0.289721151389938	1.2728696331708	0.46355383230657	0.433186253205882	1.78411777237882	1.13740570364196	1.25690009522277	2.47863951556258		chr11:35114548-35213451	CD44	0.641201	0.411139	1
chr11:35654098-35724601	0.777467451748312	0.535447993936109	0.990685250385272	0.773662352957427	1.28810955207028	0.757494326488813	0.755062367524998	0.504019165210968	0.869890172189528	1.08707809689723	1.12022927588094	1.87487691337718	0.871265572968907	0.745908989821141	0.829987524430835	1.01653906076801	2.16006969037519	1.09884615125429	0.979326745168857	1.35708363490269	0.982586253483788	0.22952672001343	0.503884812466267	0.897621631947698	0.974164323436908	0.661936107202345	1.03533257166556	1.06124796770418	1.09499580068143	0.874937327420563	0.849900310389985	0.974248813240564	0.802225515744378	0.864338633224419	1.06737704720086	0.338441440185127	1.18763759196993	1.03191578227683	0.700595874542867	1.34481816252239		chr11:35654098-35724601	RP5-945I17.2	0.586743	0.344267	1
chr11:47498648-47557451	1.30526137366924	1.33095491132598	1.38683974227368	1.27516319302518	2.51887627980651	1.61723848892676	2.26515356599582	0.673750068230647	1.79825598695069	2.11926874207495	2.20944378528022	1.87891847497557	2.1430794260686	1.99540645422922	1.4553430044583	1.4634356022543	2.06422425893592	2.10023907048931	1.87419495862047	2.86924093007648	1.6069445572323	0.755167090707986	0.415162973415213	2.16764478211706	1.06515090275837	1.5097822158863	2.68378052943011	2.04586267157757	2.23746378201614	2.09715009427109	1.65694352013424	1.90139026189567	1.21628399979983	1.4801780457958	2.15394651351517	0.50113554618398	1.82851887677006	1.66950089185534	1.00269804657813	1.71929370576062		chr11:47498648-47557451	PACSIN3	0.288134	0.083021	1
chr11:47974098-48061501	1.4083724009905	0.983754220002506	1.74293092375175	0.79179505676466	0.697005407964636	1.36163624545684	1.29128852514632	0.732125183587566	1.24046146482999	1.59688637229552	3.14847016777229	2.17498378688027	1.97689537307274	1.47821221282769	1.38923323730364	0.410544491074292	2.64208620590637	1.61853319501564	2.267376186112	2.16693035135391	0.978985472359115	0.829594850753771	0.452586960922282	1.20590957676776	1.52809931610285	0.908505928343249	1.14244612316963	1.23203373861176	1.80575981702129	1.96101671337803	2.35274323576717	1.55120493085249	1.18270335891768	0.788685262329103	0.73276679773221	0.443946463067735	1.18549659396457	1.55647466661562	1.07585418514891	1.40164187779237		chr11:47974098-48061501	PTPRJ	0.436056	0.190145	1
chr11:61026348-61072201	0.328922536360363	0.672490419392285	1.11575984046614	0.388414955203106	0.417510450592797	1.11600904042366	0.714527166578169	0.341389302880922	1.13441771644837	0.980173405956066	1.40921821664664	0.48277170859936	0.152895830805076	1.64784031229215	0.435608645093034	0.477974866395474	1.66456823883398	1.26815519531411	0.902692890079382	0.861915347125719	1.21153160961568	0.273885555674986	0.256186847283296	0.367770958754665	0.915162542917042	1.43941313952835	0.85694321346878	0.91710045776577	1.30336422497369	0.899162139246364	1.16544062371966	1.02481820033775	0.515661008520667	0.482763171889277	0.693517135056105	0.401073275548349	0.307541693407573	1.15725453324852	0.930815867935928	0.311911910885682		chr11:61026348-61072201	RP11-881M11.8	0.428926	0.183977	1
chr11:62421598-62470901	0.422118969622825	0.684857684806276	0.833736917278169	0.428374264901861	0.630572609891259	0.955751549872464	1.11932153747334	0.269759749262874	2.22196154506065	1.01916792241498	0.817557667961706	0.390134130726913	0.261314908271123	0.906020472183233	0.367763357715601	0.337466410004199	0.444657700520718	1.27286378416878	0.816012079324983	0.907321263922949	0.867243060091678	0.756579309675257	0.27136547742892	0.627937666477227	0.324785378324883	0.681735292480982	1.26007495044973	1.20902064240876	0.914503547883641	1.08104397355816	0.73170459126753	2.65879330103867	0.431760202681862	0.466671056991328	1.03589872031709	0.328016267448528	0.331255698028564	0.698646339283911	0.649831016678714	0.484643004097489		chr11:62421598-62470901	AHNAK	0.444367	0.197462	2
chr11:62533198-62564570	0.939338343773013	2.47804010066784	2.02227014468371	0.84628460541227	2.65421226429817	2.21357456353344	2.76775524616198	0.421757381194284	3.21521068415904	1.993180699232	1.90693640997434	1.39199228261526	1.29423995632223	3.0665905236741	0.639734193741881	1.01039060202539	1.91682287916847	3.16033570726157	1.90912937099456	1.91780559886845	1.47495465265342	0.982882089087009	0.317552324301332	1.92699502838929	0.909455451022068	2.01106350779945	2.95333953341097	2.00548386413212	1.94474657269033	2.25879500475876	2.20681920221741	3.71908654683394	0.732581402965451	1.50772621655027	2.47680540791669	0.576637946620445	2.05943267317128	1.57648814509772	2.58650784411849	1.45830202531023		chr11:62533198-62564570	AHNAK	0.473155	0.223875	2
chr11:63596848-63636901	0.566889852615825	1.58434511799532	0.982938527840726	0.777794983245976	1.62765400287403	0.91356073926526	1.00953030948417	0.367389220788624	1.61969263778167	1.2406271808228	1.39463043076558	1.79969902631404	1.22638302272253	1.57223525034607	0.82341038842425	0.580232474951688	1.57395994951228	1.50081052495217	1.11358739546851	1.40921550088045	0.986447732175101	0.362818686606267	0.324134449632713	0.794023465637045	0.804586897346962	1.6046310108927	1.59346036188997	1.36349929878565	1.33263967085608	1.14293834733423	1.01275057171437	1.36732050095923	0.552910493674087	0.809042022714538	1.90566899243965	0.545162668907465	1.19494704338716	1.05855668478562	0.879140367517404	0.671115505689556		chr11:63596848-63636901	HRASLS2	0.45359	0.205744	1
chr11:63841798-63920601	1.01306553451323	1.23938859029326	1.20002996099526	1.1587058007322	1.77252954438282	1.47568082775511	1.44232180910961	0.516979736789313	1.32184776142509	1.42943675607248	1.60883556769741	1.50694003441485	1.36247939735512	1.51879632673541	0.586920001470808	0.786548668514867	1.52747788337142	1.47216379369103	1.40096753666885	1.71585567281531	1.14756581800579	0.720465401454878	0.365711659192737	1.47048515553362	0.667173059673512	1.44944341389465	1.78333485382859	1.5477485591767	1.53191297873948	1.57308871307668	1.18769584743041	1.48636339397491	0.639598119253302	1.20411278210979	1.36732548588759	0.24655801054839	1.33201745589993	1.35702634225265	1.00972558448481	1.48300149536823		chr11:63841798-63920601	C11orf95	0.2532	0.0641102	1
chr11:64848848-64888451	1.44575167753862	1.03222935298321	2.87624459559958	1.06204800058958	1.6229523871699	3.371032279652	1.39885632985716	0.778378178462146	2.0111697040184	1.33630870899179	2.29473404728728	1.71669652740855	0.753143361723185	2.19779182326206	0.699676703381484	0.360475103935648	3.02416056739023	2.33939149067035	2.41480892547975	2.55724388060697	0.987607577498943	1.54359576498142	0.424585462751915	2.15642780715118	1.0922256567394	1.31619724515203	3.27351409255752	2.03646164855701	2.83894226537956	3.37376590557675	1.30059365025589	1.90454087032167	1.03397559299598	1.2831484184701	0.984888193682887	0.84986035065794	0.823403711690437	1.81108283760779	1.78942709521892	0.761775458181777		chr11:64848848-64888451	EHD1	0.428223	0.183375	1
chr11:65426748-65522575	1.13812097388599	1.10630771952757	1.86192867771756	0.98272152930559	1.6370699708436	1.61519750396773	1.57330341837829	0.450532196622181	1.65882061328698	1.42038645536444	2.0344064386824	2.28106397433918	1.62204502526734	1.95029256980539	0.888303198689995	0.862176687171067	2.29837206966562	1.48990350946716	1.30592766881893	2.08333176168333	1.75589958252524	0.59730929138826	0.279148644581085	1.35134739829544	1.06691893029136	1.33099998725784	2.51965663305554	1.28033717249019	1.71526232214577	1.59683813087753	1.77714123185914	1.66866403511952	0.707931521456533	1.00950064171772	1.35260646589365	0.451054605044417	1.52582806622995	1.55070463974161	1.38827014726755	1.70569391654811		chr11:65426748-65522575	KCNK7	0.106604	0.0113645	2
chr11:65527575-65565951	1.11082136189336	1.21383868134932	1.60294029969424	1.05117427201289	1.82314425303564	1.72050086222013	1.06397555578319	0.566156457855508	2.16144611533355	1.37075807535282	2.56124885568536	1.97888650314707	1.67039898880114	2.50299406102595	0.580273164486594	0.791400967967992	2.29039002650427	1.55513389555193	1.46149626658254	1.76678676441782	1.17933106566283	0.61419612024509	0.25869822935867	1.83086754243508	0.852038417822013	1.35294796688686	2.12254381529131	1.63197560864909	1.53001885040964	1.84069647650304	1.72295893239363	1.74450538528498	0.549189759476627	1.11817411117872	0.977251945031102	0.308317256492171	1.62007927448961	1.47322473706831	1.32638279061426	1.75224092306039		chr11:65527575-65565951	KCNK7	0.202648	0.0410662	2
chr11:65578536-65607551	1.2061541040325	1.67819887681693	2.57547250513011	1.30045091831696	2.4881384083973	2.73330014829737	1.52948388300929	0.534350955844472	2.32159018090802	1.62571323511498	2.62339955683173	2.04649947519887	1.85113383156274	3.55272126965531	0.673508741183131	1.10036759165059	2.14277893490949	1.89133004449341	1.81426444610889	2.19126533295757	1.60068451788073	0.664601451948855	0.215960434083096	2.28411809236342	1.22578681757718	2.24918402186924	2.34004482533119	2.34202694211517	2.31777501675922	2.09242789440052	2.30114054835888	2.03127364381064	0.685991646535995	1.25461347842302	1.98192231603126	0.348132108616818	1.99506396018589	2.39772227298331	1.72310459739524	1.60510539509619		chr11:65578536-65607551	EHBP1L1	0.238499	0.056882	1
chr11:66064498-66266083	0.904144703920255	1.56575971813379	1.1650686441841	1.0449800662446	1.80996089480317	1.11903829362172	1.18464111307894	0.4442637340206	1.24318736784826	1.93993294966767	1.28306281466719	1.08121181903464	1.05967953993146	1.44863890161198	0.945382842812256	1.30618734262883	1.3707322456242	1.32558611741325	1.09530695586818	1.35632053886498	0.838625720529415	0.479127577904361	0.410405981885333	1.4417447010279	0.608321143595839	1.17446650050117	4.47970047132606	1.79418712102449	1.07002612438858	1.38604102944684	0.764638330624038	1.36163853624446	0.584939665577547	1.1706970602001	0.763605088455004	0.303084702448901	1.85663368361503	1.15776749179277	1.02843988769614	1.15359947036581		chr11:66064498-66266083	PACS1	0.585303	0.34258	1
chr11:66607998-66675420	1.64033287156555	1.53623395416544	1.63006423186956	1.50494247215047	3.01968742223575	1.55001909699411	2.27796123744705	0.582640593378993	1.59585914009802	2.66737235996866	2.1148199813856	2.61414075714764	2.42056778534135	2.16945017371416	1.3003918854983	1.13468387841708	2.67599477757706	1.7080504314367	2.03940605985382	3.21018325335635	2.9377263640801	0.965917180504923	0.434889077951355	2.46331895783972	1.35557046736617	2.44410846308347	3.18937511355245	1.82655657548648	1.83329753056685	2.21076054407392	2.05109496475942	2.06136034516758	1.20657213181085	1.68713974391538	2.33593391893802	0.417657006063122	2.24768961473461	2.37983218344153	1.09378107964829	2.33326625917011		chr11:66607998-66675420	NPAS4	0.178731	0.0319446	1
chr11:66783798-66837401	1.04851957787572	1.44211227869837	1.24257060694153	0.822233184208141	1.22323619749893	1.27005405815509	0.830258471985124	0.553127076746218	1.59604489741459	1.55182795923066	1.26772544417911	1.07669320548597	1.65289934320284	1.09773870974308	0.936145649153022	1.04781962429245	1.824482000853	1.15583220605244	1.24316419965669	1.30690343328785	0.684030897434532	0.531538009743383	0.513499841965104	1.14664759896456	1.37682138769776	1.04612364150959	1.6269783427311	1.31599345826196	1.1508400505793	1.05572375133474	1.33584436976746	1.09169083821785	0.700270428977658	1.15225791964835	1.05142522486683	0.177927633214716	1.9545626978078	0.994945505862509	1.02360261134877	1.06252316464497		chr11:66783798-66837401	SPTBN2	0.4645	0.215761	1
chr11:67065498-67313001	0.853461034311349	1.39688779617425	1.28138666387439	1.12575423922609	1.85743597844743	1.4408884088791	1.52954057065238	0.535978216845295	1.31728327525817	1.44552047688806	1.55686497474081	1.37639273364781	1.53050084642933	1.58103481468184	0.800440989740751	0.920144235585536	1.52879585735746	1.49422279737882	1.28720125903521	1.8120465932428	1.28558847418239	0.627423739364075	0.344119935029034	1.50361793871664	0.85000257588436	1.54268462932498	2.30556102037805	1.62690617488576	1.29671397172601	1.52340564363501	1.08925795616982	1.4679739281958	0.711022688343204	1.06099472915066	1.32634881829977	0.412493745625774	1.36003267769915	1.32384929257192	0.904938634234723	1.27418915816285		chr11:67065498-67313001	ACY3	0.159826	0.0255442	1
chr11:67395803-67466776	1.43672661103793	1.64767417189407	1.87546151853141	1.34470083816097	1.99099240371868	2.82265235958228	1.58874092378095	0.754172909448234	2.61917285148016	1.65506364879143	2.79938128054342	2.58542707861739	1.52317628837909	2.73955047544805	0.605618062938105	0.765895394016069	2.97399776964967	1.50114154043261	2.02967355759601	1.79366006167422	1.67435212892063	0.6643102363967	0.258160243846132	2.27149450766844	1.24837472783296	1.85040320144939	2.69297518494341	1.64477782831237	1.84562994839478	2.42487897949823	2.34830830123532	1.65773867908297	1.0508625760153	1.47728237530421	1.36952107520337	0.362729685585414	1.93322846249545	1.75904825045947	1.21990159324933	1.80172213060505		chr11:67395803-67466776	GPR152	0.414016	0.171409	1
chr11:67989398-68021351	1.22487445480144	2.26942372421187	1.92785143237928	1.39702662915609	2.88722513137028	2.03617849763182	2.06776059752814	0.389547073535329	3.54390804667884	2.4519415823322	2.50504623388893	1.70741439961189	1.65869778236172	3.28288237938117	0.497459823011613	1.46554694938868	2.65060947204056	1.88811439953584	1.91351534527122	2.2880721308778	1.66916706477359	0.824858916364096	0.206635321875105	2.19036120396991	0.990937365619556	2.92722220749423	3.22856277183007	3.06668536806132	1.98674028929023	2.60772666326155	1.46290056909026	1.78667513835279	0.68814024129543	1.50832711223732	1.74467105166663	0.464386845033365	3.59047400296574	1.83173214439211	1.39733712132581	1.86145024071495		chr11:67989398-68021351	UNC93B1	0.460882	0.212412	1
chr11:68181348-68223901	1.08639232923229	1.69078315990141	1.34823058703349	1.10758597984423	2.23820636957092	1.24124019281551	1.83750992912462	0.675924346128336	1.44799525946275	2.63935368931105	1.69665077071501	1.61736282861234	1.83008325535951	1.6587460441968	0.795018513274166	1.10423422631756	1.65857871026623	1.51613320057536	1.31813203701506	2.11690346972378	1.42945612320888	0.477830558273634	0.582203832353512	1.715337836784	1.28577886328144	1.5411109877084	2.37313952674382	1.22622263621005	1.57080811278262	1.6610810086475	1.1808616855799	1.55670468539249	1.162997467609	1.30022767309824	1.44897324676683	0.40041585404519	1.67185887768471	1.5516776960139	1.01360427730483	1.50498390874376		chr11:68181348-68223901	KMT5B	0.183104	0.0335272	1
chr11:68251148-68310107	1.11836761700793	1.86608360621463	1.53560371255063	1.24365180860277	2.2427755871219	1.53652011883593	1.55730177689722	0.519740606845205	1.64497434432237	2.45166897875588	2.01610563847698	2.248880188651	1.71578974016332	1.98175666326122	0.580394422715651	1.22203662018032	2.81802387740088	1.74399378475043	1.73155108713292	2.19596059603756	1.59961342810973	0.636753081650532	0.298768208277813	1.68770754285163	1.54025117866295	1.84528273994146	2.6466730205887	2.03905452848437	1.42545127121274	1.63429659422316	2.29579657508975	1.5799996980018	1.059789574145	1.23089705379189	1.71617079695303	0.607454643396066	2.28888207622949	1.56967607577648	1.58024257378632	1.84654525458083		chr11:68251148-68310107	C11orf24	0.145547	0.0211839	1
chr11:68342798-68382501	0.781164041743887	0.94003952938853	1.41512839189607	0.697113105168007	1.15940336895793	1.40210307181647	0.883409348991832	0.338501250675107	1.5025875983746	1.00002415180126	1.21564216841987	0.995251353555405	1.32336339934441	1.13426073882092	0.333072203075029	0.38752348310533	0.752261064886105	1.19803236944207	0.961480408924725	1.15909742418322	1.3219194217816	0.350098155252315	0.206120342210244	0.83776449185982	0.871428239046059	0.849731088114707	1.14258541179051	1.15566639581507	1.03281718398224	1.16268445340376	1.23750169318025	0.965146578485194	0.513721918701677	0.55350157581918	0.738019664865397	0.286585837792419	1.43933401935721	0.879151842471297	0.773708536530141	0.877497158515016		chr11:68342798-68382501	LRP5	0.182661	0.033365	1
chr11:68452048-68548651	1.2962497956466	1.56624450072871	1.50494454666416	1.47645864781639	2.92524701338126	1.38464036915183	2.41907801315674	0.568728051232512	1.30964954263699	2.43308451795099	2.23737062349266	2.17931986939796	2.15965508723146	1.7396103090097	1.28231360330059	1.22667346388187	2.45703388540122	1.62738603283041	1.48878825170635	2.77294161780731	2.11122495525731	0.673119559961983	0.507260658510194	2.15454593227841	1.27039719380786	1.90970333226587	2.93280373939244	1.95363507593466	1.64506331171753	1.97863150003836	1.62137260736595	1.89278740064807	1.11297276326784	1.83515563061514	1.6153056304654	0.321979216132727	2.03915874246149	1.94981040181788	1.15725383462996	1.71659407179835		chr11:68452048-68548651	MRGPRD	0.350074	0.122552	1
chr11:68760048-68839001	1.0771761164603	1.12692992065491	1.21533232656508	0.769140009708718	1.83196205855202	0.980007059064963	1.21093013613487	0.578229809821803	1.61569809772284	1.66755461501003	1.90778365593178	1.5323203283718	1.05363452722768	1.51118820433806	0.589506263746027	0.939784299699425	1.72209338020137	1.31007610099017	1.49054586032607	1.88043999567537	0.957275472781266	0.705250571868384	0.31348681918662	1.66279240841808	0.61000175600468	1.14182123096993	2.07293837495769	1.7140641845179	1.35171455772936	1.63781670037246	1.3330505244633	1.61612429069586	0.582203782571311	1.39557043540476	1.40246393971694	0.366729601660613	1.61434713561561	1.18747220355556	0.763441988937157	1.20336336376579		chr11:68760048-68839001	CPT1A	0.308158	0.0949613	1
chr11:69276198-69382851	0.970121273761293	1.33545977901471	1.41892790653224	0.814034551868455	1.76834894238779	0.994106829796033	1.15874540275319	0.346727670291177	1.10833413742331	1.14003777437783	1.40235108420071	1.58813297545429	1.16802351239736	1.49032939963201	0.462762169485942	0.890342081604239	1.78475059680509	1.06917558984895	0.742777448369054	1.09264517560405	0.874987831037237	0.242092594652726	0.197270489700491	1.23746781694364	0.812011511737884	1.28565378295937	2.09174923710923	1.17867158010028	0.837667319257007	1.08913876920896	1.45842935442647	1.08362641988608	0.766503119573705	1.12451634301277	0.681228679875395	0.234278883672385	1.38393674867922	0.986165235364801	0.838081339749928	1.11777112508609		chr11:69276198-69382851	GAL	0.22203	0.0492973	1
chr11:69635148-69657301	1.61403188756654	0.495210785087524	9.42562562889102	1.34620036587069	4.29659279285345	2.38327233899639	0.638142427356091	0.573520854447992	0.93471676035374	0.535466289672567	6.53181376828161	5.92291085507167	3.37963953420078	0.754450551335474	1.93128407174231	1.22742498429148	5.27672453705793	0.953034571454498	0.646148827725219	1.72680005950298	0.6888517202485	2.13990403871771	1.02513762804595	3.0236554585718	6.34776989594725	0.976110273079294	0.845386799102458	1.06431384681668	0.806488076983213	2.07990228077278	5.58828989627094	0.715952483102533	1.070903176747	0.940891170732712	0.918778831403753	1.87438473609108	3.8587658651262	1.08595864177812	5.95627942604971	4.25063285341392		chr11:69635148-69657301	CCND1	0.653123	0.42657	1
chr11:71371398-71420853	0.614554974104824	1.23289601723201	1.08879752159581	0.568353044270802	1.19344509094199	0.535210370791537	1.85657306390734	0.370388692123768	1.27352632663802	1.52808499116772	0.898073791098355	1.54532231065695	1.32503650706401	1.08239278885136	0.445243927989821	0.673481278940537	1.11084778680169	0.70180873353267	0.683779870145251	0.679175397845329	1.09848676250598	0.721650845454013	0.282048831903105	1.16730248726136	0.765678647753962	1.84957764653527	1.37950084856131	1.29909709221384	1.1525175626147	0.722209920295195	1.10782445752034	0.880571457992443	1.06498589863427	0.787361679827441	1.05180812387599	0.264087494409844	1.39426919773337	1.208619397695	0.531666117865987	1.0427334920316		chr11:71371398-71420853	KRTAP5-11	0.299538	0.0897228	1
chr11:72816904-73189351	1.35572934601808	1.17066802479716	1.04324473181498	1.38395882533555	1.7671902749127	0.937520659255667	1.21905174370997	0.497213871136714	1.2946093212269	1.37429212791868	1.24008529041802	1.48730668090927	2.66884954301207	1.30396659254934	0.786538839464555	1.2346426682282	1.82843694688774	1.2913253572594	1.38965596358184	1.83550088162108	1.17839289640963	0.602437049919635	0.419621695616584	2.29397179427289	1.30589333663071	1.31258846034154	1.26055601100147	1.19851039183447	1.43399119915719	1.62134130931506	1.39179174175471	1.4248770084035	0.836691090719336	2.05980070614564	1.03813729503764	0.354022303701114	3.4409512789092	1.29447657301347	0.820743474433647	2.80936488514939		chr11:72816904-73189351	FCHSD2	0.652294	0.425487	1
chr11:73274640-73289451	1.07060558095658	0.842204850039314	2.133830396802	3.04369744320375	1.46510812260964	0.798396117127649	0.641740421817113	0.436171117508378	0.805267488034255	1.23354466246994	1.51130095184494	1.68143615998692	2.51216831338761	1.87026044184453	0.85420034800955	1.04432313147842	1.95746638663548	1.06815105512551	2.01331478966856	1.9032071524427	3.62180945769335	0.812386183049143	0.494673320174254	1.65420870188764	1.91842443185719	1.76337264194231	0.784312746726423	0.839085193986486	1.83564269765079	1.51056082402859	2.78250833933095	0.834866535572839	0.751545810168251	1.18835562398859	1.17531707006863	0.371169009491457	1.73195670607869	1.60810239556639	1.13813239040353	2.52195980496609		chr11:73274640-73289451	P2RY6	0.665136	0.442406	1
chr11:74904148-75051301	0.999245513201123	1.53187507395385	1.70716511969408	1.21654309096	1.98253030946818	0.963105300042286	1.17106796028757	0.521184421925547	1.28722789661952	1.95089702079938	1.46026483104514	2.69710149741337	2.63272019397087	2.14983746929059	1.1205929733338	1.53639282550293	2.46316614818052	1.43886112117242	1.32433361648354	2.88481256187384	1.85335525682845	0.362797525649399	0.557982343284292	2.2003163648682	1.35499712894305	1.46378384730813	2.33180743988058	1.52222954772037	1.5184076004708	1.35973027780424	1.58153110428469	1.11295221131442	0.860090052332192	1.6157804664602	2.00785747908222	0.456354904660793	2.73593076405103	1.46207964560127	1.43997203867486	2.03200244039912		chr11:74904148-75051301	NEU3	0.186102	0.0346341	1
chr11:75800598-75880101	0.824787478499893	1.20893119238175	1.34632561701134	1.1684140290006	1.70845695182841	1.25295107633852	1.14036871481064	0.466716869772317	1.27759592484427	1.40461678427259	1.17844559614614	1.31189910028497	1.37003152668011	1.26081870385104	0.740338225704628	0.895508484338887	1.69667247440898	1.55011496417065	0.951267083474979	1.57453922334808	0.917953293814644	0.958364747515002	0.425838046186274	1.72003846624494	0.764122331261934	1.15840302933455	2.01302587107762	1.48867895865365	1.71881903405986	1.50698458552006	1.26778693986877	1.32078812023494	0.909518787761493	1.08664561892772	1.24273294966303	0.266748045916721	1.26115783040602	1.09199624145094	1.15188202011949	1.07494426780216		chr11:75800598-75880101	MAP6	0.411656	0.16946	1
chr11:77692548-77730851	1.04101130056675	0.623983483426128	0.972334899309001	0.962889851867842	1.99434215427057	0.797836364815785	1.23892630127963	0.509424993285412	1.24329997056108	1.85408951162786	0.833880419246771	0.939897677210386	1.02931795852477	0.949890535380242	0.697646052673194	1.04726357333197	1.09606244443012	1.2384903685792	0.893807209456419	1.07186544686611	0.735483955121105	0.343688260205444	0.662456086492676	0.900224882826338	1.34581399777835	1.22017234782238	1.77854970048085	2.30848449310127	1.31349172234318	1.32824487908153	1.39516112288352	1.43194107544509	0.726820239734797	1.49397413016276	1.11070799722831	0.328773229939045	2.67139050225553	0.835326807139002	1.24428961007252	1.67087224276111		chr11:77692548-77730851	AAMDC	0.159284	0.0253715	1
chr11:78413248-78465201	1.01245020523845	1.79506548863242	1.44551459979326	1.33030179950478	1.74539247925923	1.39660963742252	1.28922980192862	0.686979843169286	1.48519510740728	2.01172721425475	1.50312997859128	2.30452294633783	1.66478820269759	1.63362538717692	0.853563028605084	1.66664001996241	3.14362944461418	1.52769521565642	1.47437819439051	2.01811274465055	1.43317009666874	0.573517624875424	0.396740061847068	1.98264867751938	1.70919299254297	1.19677526991373	2.0918116200296	1.51951563227187	1.9989080575768	1.53164778401568	2.09730795209166	1.42388300576751	1.42236461215971	1.32455386933631	1.89505702034367	0.327591643086571	1.9972629490838	1.29496604644446	1.0793945369599	1.70965936283252		chr11:78413248-78465201	GAB2	0.251614	0.0633097	1
chr11:80554898-80597251	0.753388408394899	0.701771006999338	0.805004770236059	0.576856653913608	0.581009924794712	0.30901424422074	1.11816620089508	0.30982062057488	1.05443928796673	0.767113574182206	0.779344907411886	0.340703896985608	1.7421978132357	0.684835324356271	0.588845569523935	1.03363267049744	0.365015450413703	0.923377443713447	0.520787594873888	0.551744720914922	0.751170338565658	0.08134857790953	0.44146006081377	1.29724574619935	0.637447586060946	0.935725996747844	0.976016047084754	0.74740999690551	0.802982512614184	0.919282968060513	0.601768218429113	0.723018272955873	0.254538987934442	0.741397956538334	0.303006065424553	0.253715734279303	0.619080879438337	0.682147448858902	0.845343903504071	1.50643213121075		chr11:80554898-80597251	RP11-258O13.1	0.122744	0.015066	1
chr11:82955598-83120351	0.96375830595948	1.18136478876358	1.38485493865537	1.17513319789091	2.1760439583209	0.955594139860857	1.25623394361597	0.51430957508598	1.73680206426265	1.89278827011045	1.88855383575776	2.66455250860518	1.79810361480252	1.98350280555663	1.3260133922841	1.46477085636052	2.8970749034997	1.58564483126402	1.75906876356794	2.41785756587627	1.10445538972059	0.572959568468612	0.488730244724861	1.53163716200822	1.80746423897098	1.58180699360702	1.93673003769768	1.55265058574969	1.63752079729437	1.4094633675789	1.96465336988508	1.46154235005178	1.07057773566682	1.17677625171454	1.82916207286768	0.305311031340722	2.15161693668718	1.27307519839188	0.845450239409649	1.73713915973169		chr11:82955598-83120351	RAB30	0.280521	0.078692	2
chr11:83154548-83191237	1.48062031794792	1.70363296266886	1.62803569445188	1.614736765343	2.89323067105007	1.56246703631675	2.22231440222125	0.632647406901614	1.63110279381859	3.02559140000242	2.31186235665432	2.3574357606369	2.22094739042348	2.62780473509813	2.08549756851854	1.54560113280287	3.39107931209966	1.86653011280198	1.78697378353358	3.23162486641984	1.90909608579511	0.464011995617732	0.476612843457144	2.57117386720714	1.87291985504879	2.11624785788526	3.83890269723498	1.60053707081973	2.25896655181429	1.86694799984402	2.03718218921049	1.88391620679867	1.23590465021203	1.87827482403069	2.33961559582681	0.398726203448095	2.68146600839707	2.07394108781336	1.43663330972017	2.23844324911496		chr11:83154548-83191237	RAB30	0.12693	0.0161111	2
chr11:86006898-86066101	0.951881880625608	0.928025472845004	1.18905010957936	1.17632896073282	1.68300883897927	0.807919561523099	1.3957217841177	0.427280467705114	1.08770281943525	1.63284475602583	1.23006380717593	1.26402951235038	1.23059158264961	1.26211521111276	0.937249656451665	1.03789141211408	1.3452992742122	1.36565935658259	1.15862302237531	2.37696409703591	1.36350092083741	0.504978806832655	0.847585251044052	1.6879618412916	0.848460301150802	1.35741836502944	2.23774675591591	1.54876019996952	1.57696880998854	1.54592192673007	0.9409411994785	1.44302266649339	0.864411375239312	1.34481352160429	0.931084621823688	0.21413801840987	1.0508830809378	1.34340823206705	0.819033968931178	1.09970894198437		chr11:86006898-86066101	RP11-12D16.2	0.583487	0.340457	1
chr11:95999848-96038501	1.30301246278671	0.535761399553374	1.00488187646882	1.20804521365164	2.14336242199026	1.00983704689091	0.811520381265362	0.557818242728989	1.25774405137081	1.70464433798239	1.33228291130179	1.05620579915069	1.81567740367785	1.15394920543064	1.49964927321823	1.57526337672627	1.50270623850455	0.87026954783505	1.38708018011906	1.02138449546618	1.27516406835045	0.452344149551134	0.86494716759826	2.3849136816975	1.42853653444989	0.731729640924935	1.66309676346233	1.76699946286184	1.23511938727773	1.15091663544176	2.06923968341104	1.21153369787616	1.40468637500842	0.821298133151819	0.407267354888097	0.409379855440729	2.60994645385131	0.805144907831113	0.778085634863865	2.07979082808272		chr11:95999848-96038501	MAML2	0.465136	0.216352	1
chr11:99023598-99111651	0.843074496817126	0.643320550865849	0.832105770533737	1.65375976026365	1.98027138198248	0.701481845853679	1.02476675035223	0.452132702710087	1.31379837260961	0.819753470790533	1.2185241203104	1.2209864274754	1.42618582869616	0.819181905454561	0.872368883030551	0.642795672875521	1.41886917498462	0.742758578252769	0.735783918966489	1.09947572196045	1.16389129459053	0.278556408948183	0.725927468338438	1.3175207920483	1.12472456321952	0.551461397184495	1.17667272365793	1.16417817988648	0.965497751256255	0.94794617946472	1.24711691754222	0.732788642455734	0.444011388687844	1.61025728905632	0.510210286910252	0.454860641865649	2.6974708407347	0.972587236304797	0.962283132732145	1.35998217226473		chr11:99023598-99111651	CNTN5	0.408838	0.167148	1
chr11:100664048-100741401	1.14360229525443	1.24684158260292	1.30146686159171	1.21591039211943	1.88694102407884	1.45092150211456	0.266961812226077	0.400363693874011	1.05289016206559	1.53105441968989	2.17591325022208	1.19189839028363	2.21866654918203	1.24779066399648	1.43446427815685	1.28410604026406	2.32728399463207	1.71497990726488	1.15350370058487	1.8501244455427	1.41064785071012	0.484680099331824	0.561021483108719	2.2124370129405	1.7760916969836	1.3530443844349	2.49482289895129	1.96404791100093	1.61677479170759	1.22920268743711	2.13507786111422	0.981940303837027	1.65679922427031	1.32222390699948	2.2265249384461	0.391158368924213	2.35175104149163	1.1975437900317	1.16318180529676	1.69826145543993		chr11:100664048-100741401	ARHGAP42	0.394199	0.155393	1
chr11:102243948-102341701	0.631480302153541	0.495918967461935	0.65813644826544	0.686852848561922	0.645086267166553	0.683359852842247	0.15428109247782	0.414752250985108	1.17780291511423	1.46772644604021	0.795098546468298	0.549807127491705	0.674622596907665	0.669632128327132	0.546697167526419	0.311118253962808	0.617837936600434	1.12765256969357	0.840513066614312	0.795200768836246	0.674727825781834	0.332496367646273	0.309693123914869	0.680962720590927	0.633687354969012	0.727476806740847	0.627684049184358	1.56830417957279	0.817832973707042	0.988013617142489	0.834611775886511	0.992970707154413	0.502714064779058	0.71529233188307	0.558473775077976	0.0329130702214822	1.21579184592375	0.719312609794237	0.740621399849343	0.461623905813184		chr11:102243948-102341701	BIRC3	0.361303	0.13054	1
chr11:108193298-108280001	0.701527896913672	0.580639836382276	1.02824070049275	1.06230808098558	1.250724134841	0.855161635501025	0.658020733485591	0.450304906998407	1.04004579439174	1.21896754983359	1.1257418303149	0.970278927466179	1.11487696605959	1.01602231315979	0.795446937248557	0.984321979539548	1.11248177755656	0.951053993551587	1.11686215964973	1.25093401240412	0.949263906415886	0.25253313928697	0.301034440332146	1.05813694874117	0.80494662595022	0.780495527505686	1.57719608360906	1.18497035559957	1.05542844975563	1.07564886499573	0.905205741668612	1.03488237872041	0.755033887772132	0.770019096253294	1.19886280757847	0.29167337522596	0.858019586887928	0.999442300257851	0.581412057038729	0.922261258322185		chr11:108193298-108280001	ATM	0.160179	0.0256572	1
chr11:111321898-111422601	1.47269941441278	1.84420678990775	2.30544758693253	1.72242587136573	2.69047502444386	1.67545441646596	1.9188938355971	0.668097302138753	1.84936689103389	2.68197865615661	2.71545780703366	3.20761026772844	4.07693079998139	2.54678923621532	1.69684328104816	2.05405290621098	3.46169232161109	1.8321413388545	1.49674579792012	3.73584561800389	2.86001919948977	0.801193042650082	0.552031961527896	3.33830345437157	2.0927810446226	1.97557282640772	2.82981865691948	2.12550036746487	1.86171282420112	1.84205339230253	2.79211474419026	1.75403035111119	1.32393910675972	1.34785669022287	2.99688337789542	0.541887076620099	3.340227030762	2.15328605727401	1.72837173345185	3.433360793008		chr11:111321898-111422601	COLCA2	0.210304	0.0442276	1
chr11:112955198-113050101	1.24683090834297	1.20561959807556	1.18667634267252	0.898280297896862	0.53427185166797	0.953627365314946	1.15064266591307	0.383136548848319	0.614855370488782	2.01462180002836	1.38237379734391	1.14321314666289	1.46104470827651	1.65212020127781	1.05602034583351	1.37491226978532	0.473338625106895	1.10276784841903	0.88760369143155	1.54519389412537	1.05424989555329	0.265330385778025	0.806871174210821	2.29599101616945	1.21545407815759	1.02034560292473	2.20573095444573	0.929849087637276	1.0086996988999	1.26203723276743	0.560336605945432	0.910279101671083	0.377123656158409	1.08609125813191	0.278167460950223	0.280478672432394	1.05472747022074	1.39564886457613	0.778385518170307	1.82310568324371		chr11:112955198-113050101	NCAM1	0.548734	0.301109	1
chr11:114129048-114196951	0.480914802291281	0.619651326568665	1.65682610775864	0.766844801069678	0.635913320933856	1.25145543187549	0.931642512694364	0.607239353927014	1.39298544919275	1.52297966962558	1.86178209364807	1.74893396461164	0.525303945601397	1.38810802917888	1.24473800613563	0.485068863149843	3.16001491639266	1.53754828451628	1.135573505917	1.10658015821419	0.801498718263912	1.00071429278304	0.495330775452069	1.04454526162726	0.908463180070597	1.52664489587328	2.05191090458506	1.55534741610487	1.39228744096049	1.51110958022905	1.71679285711341	1.4174382074139	0.704724161936569	0.684794175667169	0.385044099261152	0.706398793994674	0.646905936798957	1.09814420470807	1.45979073341827	0.62727369772605		chr11:114129048-114196951	ZBTB16	0.526882	0.277605	1
chr11:115154548-115269651	1.39837472847465	1.14434462843411	1.20664417570378	1.30266032180243	1.43905023107384	0.896988601635983	1.1473786068956	0.580541437705804	1.02045481356568	1.15128079990836	1.85419377362215	2.40926817546951	2.10467167861735	1.2987342440998	1.27410380172431	1.49712136489705	2.65200339427509	0.909336458750102	1.11126032094884	1.22480086272129	1.31462547267649	0.274535289520192	0.438974493143742	1.75751236259316	1.543230764698	1.25848385763703	1.34982403483135	0.97518823533338	0.984221548147693	0.977223855222706	1.34077038270565	0.821073265265447	0.854613807428716	1.20921221545789	0.859223990059196	0.497408541053446	1.48914788505977	0.738614490257205	0.813607147956334	2.05859226900308		chr11:115154548-115269651	RP11-136I14.2	0.293082	0.0858969	1
chr11:116905998-117101051	1.28494081506455	0.856811617326809	1.13855341597509	1.16422303012754	1.46930873406242	1.28538166692452	1.40426550309901	0.550103892401873	1.36740703974965	1.82989625978074	1.42284057161234	1.50102324440965	1.21925418720756	1.40034831489251	1.14124050571238	1.1078812223775	1.77741939690755	1.2968476195873	1.67734311123972	1.77435304382237	1.0109952451843	0.603668473670698	0.640060813866946	1.50615053613739	1.06419384057981	1.2640909381464	2.11114709598596	1.43729649605354	1.5358460349518	1.75233806993723	1.16731643775425	1.36116808690356	1.18653285675783	1.42323453851321	1.19483598807766	0.476680496626018	1.93276421155681	1.09025106380235	1.16293509501799	1.22089862941049		chr11:116905998-117101051	SIK3	0.18259	0.0333393	1
chr11:117983098-118012751	1.23287148345918	0.869081680404009	3.41683739699939	0.880627797346005	1.12708011692305	2.04424233085276	1.82091422815523	0.456096923837839	2.48528471745015	2.95393559279217	2.38069881869474	1.73521230195184	2.30047472275389	2.89180687069191	1.18253480918315	1.86081784141976	2.40046705445963	1.28584562142811	2.71641730872698	2.05571735876821	0.784440002456119	1.12503143920724	0.320065650624012	1.9294588820889	2.74912913091432	1.58480945401901	1.91315124945259	1.34523621570896	2.31598712002615	2.20811628179176	2.67283996539373	1.76560979017797	2.08169695211684	1.59692664250194	0.520361380377955	0.682485233551702	1.32341041089081	1.63986437710346	2.0889786182805	1.50822186665568		chr11:117983098-118012751	IL10RA	0.405027	0.164047	1
chr11:118562648-118603996	1.13539631509204	1.1693413007062	1.3017417697132	0.930481119211213	2.00816442557421	0.935189456241385	1.785511698774	0.489802578663022	0.990443983713339	1.34243007556364	1.4087918019691	1.45420380049393	1.87917759612684	1.30375988527336	1.17816792929504	1.0463943958796	1.86945959721194	0.978625248509088	1.59790853283491	2.10769394156464	1.69851637660352	0.513454940983182	0.407021040190773	1.66720378875526	1.11973395937437	1.59261268443262	2.28020170702828	1.16149224826705	1.38963328271405	1.61497971126558	1.47850454673554	1.4205344535993	1.05895583493188	1.31722887888517	1.46798893239592	0.503370287968394	1.43632828119501	1.22988347652467	1.08669140851727	1.09637211828284		chr11:118562648-118603996	ATP5L	-0.0674405	0.00454822	1
chr11:118744198-118797001	1.56822646472714	2.45147147549906	2.18115762216955	1.51522300117759	3.27334542684537	1.65479574897944	3.14340712240991	0.654155093408638	1.97090045979567	3.13518146255783	2.43626730930684	3.24322333759211	2.53242451584159	2.49315029774147	1.30105543977697	1.36950018041966	3.53563903094313	2.25499300289019	2.12112619616159	3.60290803979486	2.30521948382211	0.814621464215715	0.53701273478715	2.47821721027257	1.79413168354428	2.40772454098035	4.92490960665626	1.99788574139424	2.36355959486492	2.18289582262441	2.60802532794122	2.36675201038359	1.61602776741075	2.21480817935624	2.64802766736943	0.37394725154418	2.36026372829482	1.5145337575845	1.63489533724376	1.80991268109308		chr11:118744198-118797001	TREH	0.275108	0.0756844	1
chr11:119208774-119270301	1.51088648445012	0.98296241078037	1.38067188650264	1.1525378133024	0.997946606194175	0.841727096290372	1.05246564742745	0.483642854445055	0.891508863481718	2.51460682230171	1.00227168371918	1.7751699706253	1.75858515519068	2.2094325548468	0.949453505106212	1.6468856813485	1.4115261019969	1.09804953567992	1.42000906291208	1.80647832227051	0.871266344633666	0.393170242463874	0.441371345753597	1.91115671472063	1.27221556019415	1.45810552146753	1.97464406474552	1.29425856632298	1.60767979056341	1.30362687097563	0.692955206247177	1.23878986675496	0.551023619290433	1.16476558631684	0.838951567666769	0.576655916717798	1.15732687610332	1.23091614697197	1.04088751732784	1.20049049672612		chr11:119208774-119270301	UPK2	0.226499	0.0513019	1
chr11:120332548-120413051	1.1295646230721	1.07257806018655	1.1859409997889	1.20859963487979	1.91575112562608	0.745392598586933	1.60272047950434	0.461340521908117	1.13017980315423	0.862177524031268	1.24499457863294	1.58127901231003	2.3931234042638	0.893148132643103	0.9801582189255	0.839164881798678	1.53399919027593	1.16081226228657	0.818110818889213	1.69011109740725	1.09832225531803	0.268883106574766	0.448709421768111	1.3797287196836	1.34919850901208	0.852105623740911	1.43945098448445	1.11092916842177	1.00152036218108	1.15875371991766	1.51889454138945	0.93371217763701	0.819018619475606	0.885980569733899	1.00792433041426	0.283682267778394	1.31741431900635	1.03046459516768	0.593366104703846	1.43923258044927		chr11:120332548-120413051	GRIK4	0.263113	0.0692283	3
chr11:120463798-120669301	0.917262420133286	1.56274337271434	1.24939731804996	0.794143208986751	1.00887261379434	0.342674539795395	1.18326243235919	0.44545268223146	0.874626429481141	0.921093945243246	1.29091386806931	1.42241644414787	1.95176224067527	1.11358628698234	0.45639564389167	0.757766818354823	2.24756604967588	0.813312204289231	0.621547737880485	0.821809656168909	0.915387397691028	0.258227509522796	0.244955124457001	1.473060731951	1.08063107875145	1.00361412873545	1.16576045356921	1.06278419283164	0.802563815788102	0.913128894899024	1.87122699925222	0.830031480552415	0.48371976867728	0.495762535166787	0.780213525126617	0.372455011712287	1.93523801297275	0.856374053484423	0.723805237771028	1.18062957396482		chr11:120463798-120669301	GRIK4	0.591668	0.350071	3
chr11:120684298-120734201	0.785883992552147	1.4874527927385	1.96166579089044	0.924195577987096	1.02640464841889	0.478020569802289	1.01345478934871	0.507553037938542	0.752846526200671	1.04057029474726	1.33309644355436	2.07947683903329	1.54778297396589	1.23300733871854	0.885417162686597	0.906368249589434	3.34857071056579	1.04473154349276	0.807605984717052	0.920576591323551	0.863364146885469	0.485943178906016	0.289044638618228	1.41251786052332	1.50295222058151	0.920156910780583	1.0740313041699	0.996999747704103	0.799722910294611	1.05034642291128	2.42747246266432	0.650246763107927	0.495917323284903	0.669911712860904	0.747839744318526	0.532153382113527	1.98373250027495	0.707934621453194	1.2311216342423	1.29739164427877		chr11:120684298-120734201	GRIK4	0.505666	0.255698	3
chr11:121026602-121093501	0.932450688558959	1.14943347714146	1.66327401626684	1.27989015517677	2.23164358406052	0.892518454674042	1.047945013722	0.525249882940805	1.2516286601933	2.17456595827672	1.99822500201078	2.38451494228495	2.60152585413173	1.56848321583204	2.07414454690067	1.35522950608191	2.66738535493355	1.2693447629135	1.20397161910823	4.37384165438247	1.19263718384525	0.334840408064417	0.478952762459542	1.98336742400044	2.23249931135406	1.43363746303621	1.64327206518038	1.18020242838299	1.42470883049159	1.25559533688762	2.50908527980581	1.24352472836118	1.66952333063685	1.16068182102172	2.68673197290258	0.670164093878742	3.18590843544305	1.26931450718119	1.45986671607034	1.39970038815357		chr11:121026602-121093501	TBCEL	0.508758	0.258835	1
chr11:122700798-122749101	0.547675623522618	1.29240817458955	0.777021419151787	0.926917421387367	1.15513914991527	1.69520481347214	1.35915759253518	0.302500542559064	0.788469727047656	1.32102360693721	0.891107229445384	0.429088012118672	0.657954125870186	1.79236312488467	0.747879438644221	0.600252609119261	0.95393425594942	1.30113376810356	1.45594143905758	1.38336743072669	2.08723804218782	0.446358057793463	0.281140127232666	1.19118887348949	1.36616830920533	1.50117257623699	1.46918646336312	1.08753773682821	1.06214655064887	1.67536417833968	1.79331893162852	1.55643109530897	0.584587783181177	0.878897754920402	0.507656216977477	0.862184590327077	0.557144129023617	1.10091591244594	1.08632085812901	0.685858471021145		chr11:122700798-122749101	BSX	0.256136	0.0656056	1
chr11:123054548-123123751	0.89736211980858	1.08251967869769	1.14161114633626	0.912156405834863	1.36296764341849	0.987017971889365	0.940696703743199	0.516903381305974	1.44407214757486	1.21051003134105	1.41871643120281	1.49596632664646	1.31802631527382	1.28075373742384	0.754403757400904	0.873162974809808	2.16444486085799	1.2864254540833	1.16380286989658	1.61375757617737	1.28000098681577	0.642205069456658	0.357738377289268	1.5243797860672	1.02026004999945	1.45810803842779	1.56434168117656	1.64311937414909	1.22453335361965	1.1703750469318	1.31392936352688	1.18998591873994	0.848215866533067	0.892671219886959	1.29786408561023	0.781683118249335	1.46252522651574	1.05903574197615	0.970680536260663	1.12814205238406		chr11:123054548-123123751	C11orf63	0.152978	0.0234023	1
chr11:126441598-126480201	0.998593405239459	1.95715962572704	1.58234194138974	1.21004624706812	1.83834900113594	0.513838586967303	1.83336967098807	0.437620314895415	1.93028785223657	1.76915103870624	1.60110844050307	1.43800459254607	1.65149097572015	1.92692577670788	0.321743573407078	0.762719052428414	1.88974960769368	1.81606987778412	0.931918981114342	1.29952263897908	1.52344568328252	0.796033229469463	0.248723855915912	1.51982148378209	0.933956911435161	1.45228611078454	2.50086303549562	1.866213162818	1.42088921349485	1.43368152713454	1.21964427743056	1.58461525961001	0.819120619394313	1.1253146642054	1.22716881808513	0.421087771401057	1.50551031095911	1.13493709457439	0.995295995196136	1.20505350233107		chr11:126441598-126480201	KIRREL3	0.47111	0.221945	1
chr11:128450648-128519809	0.849638331796337	0.64925598731023	0.766013947713755	1.11369632805113	0.706464185227366	0.760912286756022	0.594385830055799	0.348069079164766	1.9363415137461	1.09464245510003	1.15656468296256	0.786035157422841	0.288034042445314	1.10992556319635	0.477813562607069	0.627861703974119	1.19184977921118	1.48254539607531	1.38419105819679	1.62142584694998	0.976076685089685	0.849533843531121	0.366323580268268	1.16976620461019	0.479463124352394	0.852158915069617	1.71072521766206	1.09257278466992	1.35850961685616	1.76810100722041	0.827742429128891	1.87646695422744	0.666526853672547	1.05599651214448	0.557199227876481	0.424791371459501	0.955642138319369	0.995590126409937	0.978624201873835	0.90178343408548		chr11:128450648-128519809	ETS1	0.441313	0.194757	2
chr11:128606498-128629101	1.49998051862417	2.028872904271	1.61021813683363	1.61092211460619	2.34733521528463	1.74747792150125	2.2328546391333	0.623425325662039	2.00203086268656	2.12650880795193	2.46169701399742	2.37092741379587	1.98146368869661	1.986945664845	1.19365810150154	1.16133218295495	3.10220631024336	2.49079742478685	1.88231967670685	2.27833307374378	2.57645442208379	1.22799093362362	0.455424553331205	2.67083939343435	2.27062473740435	1.95231220992047	3.08393870361019	2.61259908713745	1.6448384880947	2.51734463260398	1.69878937861915	2.36708941305904	1.01621300277352	1.80826874610187	2.34662066227452	0.68416417387367	2.56907553208459	1.86372972635561	1.21957391878081	1.72628584486293		chr11:128606498-128629101	ETS1	0.115026	0.0132311	2
chr11:128689421-128845601	1.90361977749662	1.63512252813549	1.64918245387934	2.06566085797337	2.73600558039617	1.52613502745427	2.66012355463625	0.743934044519902	1.67562071173851	2.66830478352705	2.45115323178727	3.56498570568407	2.71779761417181	2.91565595599507	0.984331875045299	2.31595115007764	3.50869276750207	1.91181382869144	1.96069861295473	3.8300783228071	1.86236150591782	0.97033333860654	0.489640786906609	3.42402894279128	1.67884591840963	2.50623886846583	4.33539522781711	2.33382269970173	2.15111386318269	2.67974572036391	1.96970349085286	2.13045855788189	0.865618349541749	2.24765865954185	2.09056789971545	0.740630303103534	3.49209170344629	2.28127828030959	1.40923005828575	2.99104605954497		chr11:128689421-128845601	FLI1	0.253878	0.0644541	1
chr11:129352948-129461051	0.44622166549509	0.278039150678372	0.475397678599428	0.861880324409164	0.153565334632868	0.374751361831694	0.508953024762239	0.317989373834883	0.710854897828555	0.905152466700537	0.464127392545662	0.254272106927786	0.128575692380961	0.47067728642124	0.233836255748561	1.15782439770215	0.262273859294292	0.695595949808176	0.563835074661835	0.279705101763873	0.513813930341841	0.162953818681307	0.266598414177143	0.305333746203665	0.198177318923348	0.558862989126279	0.500677719154763	1.41588104330578	0.446531049265589	0.570994384627862	0.403368104495438	0.554874976342647	0.366331899532533	0.873943105084572	0.222452365745683	0.407530233318025	4.41681048081819	0.484787782452248	0.571317569609087	1.29838204621363		chr11:129352948-129461051	LINC01395	0.666849	0.444687	1
chr11:130066748-130190801	0.437752761711184	0.506530083115751	0.811960350271207	0.574774026831728	1.04674943736877	0.540430858972937	0.563642917963304	0.496787166512221	1.38591910977289	0.714313600423159	0.890151062000321	0.95466556613519	0.404556576963437	1.02899843460897	0.541486939168788	0.819942368110449	2.15939174995522	1.27085114348221	1.08866167545406	1.30148732948505	0.802735087640846	0.327025975100029	0.327312080167964	0.692013520251292	0.472004860629752	0.943909711353798	0.955336878390037	1.02143788755373	1.06988901255464	1.26554132243379	0.858622720585815	0.906412863435273	0.528512807973776	0.572661976183443	0.693970223421291	0.318656363652048	0.486222482520232	0.685250851081768	0.494761704429821	0.606470267165165		chr11:130066748-130190801	APLP2	0.417849	0.174598	1
chr11:130760548-130784201	0.737484437437157	0.969479610991671	1.00063540126257	1.98499802558366	2.64952286458068	2.0952083781076	2.17750381176736	0.273238004830387	1.23677743095205	2.33106602284915	0.851834939120146	0.562533831312398	1.0007944113633	1.93605087699263	1.23593114153194	0.72099369650348	2.10419530424353	1.11544057150921	0.987501526309603	1.98661784978255	3.17982822103042	0.631297923330624	0.29772883553451	2.32655948262899	2.3976189821064	1.96461765218017	1.69735812772608	1.48879418901189	1.03028322293083	1.58883564432923	1.26628900686208	0.646004773202506	1.14260385455029	0.988751440584344	0.490505829797739	0.179755743608141	0.386544781487809	1.06667624190264	0.403316822948681	1.80581513891602		chr11:130760548-130784201	ADAMTS15	0.57278	0.328077	1
chr11:130822448-130859609	0.725827515468229	1.1617644324032	1.2206507947354	1.41784314550196	2.38788222998948	1.57474221624829	1.77637202569974	0.234502281969828	1.14425804311292	2.08842836673607	0.824208334453049	0.495134801780873	1.08226967759366	1.5082444534416	0.794058781762445	1.18603342412854	1.19560401419003	1.29388391004555	0.800910892956612	1.25861842263751	2.08764788390336	0.764294238751678	0.53659083677939	2.73137595624812	1.83045938094961	1.64049009012768	2.33667025428116	1.66369697149283	1.57352913043161	1.44013127513069	1.20865576452639	0.646826046619596	1.48624742423082	1.24169475574217	0.561970281836472	0.324644112125347	0.529039048079671	1.03704739438455	0.459910891054195	1.63294250238204		chr11:130822448-130859609	RP11-890B15.2	0.544659	0.296654	1
chr12:743948-819001	1.03739717257406	1.17486810769848	1.3276978780549	1.25943811781879	1.82196540031804	1.63369670378575	1.27007896664174	0.519976183976237	0.859517242540685	1.65547784051791	1.98050770232531	1.33627290235022	0.9330285438918	1.48415639860821	1.25823883957709	0.953640163822942	1.51737315995799	1.70661339497449	2.04266951358799	2.22038264082528	1.27933015543864	0.762327683927596	0.477882296900622	1.85466896352246	1.36454060898662	1.52385894354281	2.20682867727755	1.6648065046511	2.36438507480764	2.12483967752053	1.0726695042736	1.97416469935911	1.01566330004226	1.51091537945041	1.10264551637229	0.563534497081362	1.42625118440241	1.42577817275484	1.03483732152969	0.998815945563222		chr12:743948-819001	WNK1	0.396073	0.156874	1
chr12:980548-1245151	1.36768265909156	1.49609168105808	1.23355331911339	1.19538890156287	1.897444557125	1.24858903804868	1.43481083512757	0.534870747229617	1.06349978642534	1.54094426721705	1.34202051327899	1.46850206248895	1.93348290116416	1.34103174092206	0.852845331792636	1.46795999750262	1.34409876914362	1.37380427927162	1.23538603023449	1.89072262841893	1.19428737748695	0.611173093909224	0.478844966555727	1.77528748760909	1.28407048291613	1.3148276596966	2.91847372581789	1.59819365194815	1.70213451902697	1.39451035687396	1.12205383246727	1.23587844192751	0.929110674832383	1.42592448448207	1.67271540484883	0.406465646774408	1.94245184198789	1.15704055109131	1.15666456696023	1.56065698821232		chr12:980548-1245151	ERC1	0.354783	0.125871	1
chr12:1259148-1385551	1.21386356418609	0.874196900224262	0.936511677699858	1.02584108499331	1.38928022408188	1.03798219822848	0.776378028988949	0.443730687882478	0.907087617894064	0.904902653896209	1.19446153816571	0.9655453382308	1.15585393214702	0.948774934159646	0.838476650967096	0.860907611599279	1.1753488535891	1.04012628195653	1.08658608866985	1.57753383058402	0.816878446025983	0.671068244750964	0.496866538718646	1.37847715440958	0.887610865097338	0.85902922189524	1.85989229725484	1.19024598456815	1.52072602831096	1.30792193881704	0.905676767247253	1.18836366699563	0.714859672992402	1.14123954044326	0.956949995827884	0.318825734407417	1.72150720466934	0.956763900237236	0.665881602082015	1.14178697205522		chr12:1259148-1385551	WNT5B	0.345066	0.119071	2
chr12:1402148-1619801	1.51189973592146	1.03199349059971	0.985241314329121	1.2072519915689	1.52082956261123	1.5170668033352	0.809871856504091	0.492179385643322	1.48741619527842	1.50722360734427	1.58279793559707	1.18269266626954	1.93393498869148	1.31240479862609	0.825061756304393	0.979466983454332	1.42091751445207	1.37070303347689	1.40175681812262	1.94153600991753	1.26306746219954	0.767941471616547	0.389483434435926	1.68915962327623	1.3638809012983	0.978939251345604	1.63260441558099	2.09315784927293	2.18329030202861	1.58865796928611	1.3624762014077	1.47003543007847	1.16626452480398	1.40402713935815	1.17168996867386	0.645800894081384	3.06508528237784	1.3132431498262	1.05377871271228	1.89374032644602		chr12:1402148-1619801	WNT5B	0.603886	0.364679	2
chr12:1693579-1761051	0.90497338135107	1.17057849139793	0.992603552965205	1.01423002680158	1.42477384509014	1.1735257717297	0.986546904621944	0.459928330106924	1.05368526348807	0.994105431436193	1.51350992431414	1.24985586742873	1.10017341360544	1.12529771029252	0.55082937449998	0.857662872363895	1.74230308815853	0.998758332601722	1.81249036833118	1.63686114795647	0.895887371145815	1.00777157758091	0.589491384245348	1.49036900822004	1.00622926337759	1.1597335866365	1.32438828990451	1.27586121233171	2.15857853854002	1.32534354759563	1.08286534508943	1.1491685237033	0.570207942993041	0.98829003539932	0.966440806723299	0.276565657445533	1.28453249575963	1.02454004706528	0.768155433999631	0.918830670559352		chr12:1693579-1761051	ADIPOR2	0.120721	0.0145735	1
chr12:4106548-4164701	0.604378171107586	1.13767484339323	0.64858313164076	0.611877691013115	0.296459417270892	0.519430819510338	2.74504720804134	0.253162197554055	2.108002208608	2.12018465223552	0.789228943773019	0.293981451756448	0.205530072564721	1.42866608809739	0.383573704152447	1.02186530520696	0.421076748575705	1.65027453980918	1.24586878057143	1.14092126020405	2.21161482405314	0.742487316516023	0.236378764909042	0.577866421209764	0.4509761389275	1.56258548365064	1.89609785214349	1.44734945125838	1.54396309692523	1.02225181852974	0.420684716517584	2.15617633032923	0.339439743397841	0.712849903892245	0.970946948716583	0.280358409281122	0.30679867046215	1.05485655350308	0.490843482753455	0.468742828327236		chr12:4106548-4164701	CCND2	0.799039	0.638463	2
chr12:4278683-4312901	0.687078759858832	1.5539829392426	0.955855882519901	0.719522883600327	0.467510293973844	0.590644171627981	5.57150269100048	0.499163104040442	4.33522668518024	4.25867153238742	1.35988796879358	0.414479865538226	0.26491731803552	3.55333895664024	0.333156018761021	1.80766512282855	0.654864788405281	1.60717813074758	3.57268786338732	1.56908713413979	4.48192142163429	0.23147153884901	0.230392200667175	0.883904534699857	0.589068560039996	2.90182256268839	2.74111579624672	2.49651028839195	2.53210413898559	1.40207569323027	0.661137417169986	5.73771843046464	0.36023026194031	1.98125096971287	1.98952264590035	0.483536202578936	0.46389421826269	2.31544152276449	0.517888452766919	0.52770316537085		chr12:4278683-4312901	CCND2	0.766806	0.587992	2
chr12:6204048-6235651	0.488294970786324	1.94964287333357	0.8159716918973	0.445736426659454	3.29031427448337	0.491992723643249	2.60815783988494	0.311858414926383	2.94074974103621	1.46590364154613	1.34042616827916	0.357012632366839	0.113165604726067	1.59047913311946	0.2044484078865	0.72931059016717	3.8840775317557	0.922830066446778	1.95606311528168	1.00234659176354	1.44042343616054	0.455355385314512	0.224922066016133	0.717358446354381	0.444313024302658	0.711473915981499	2.22235101788188	2.19033806393456	2.00400916902694	1.65469488495406	1.15072611997257	0.764463629507131	0.321879880724263	0.812149578576995	2.31006798277266	0.463203813225195	1.28350717331695	1.01657985373419	0.451761814310762	1.00535821150221		chr12:6204048-6235651	CD9	0.647972	0.419868	1
chr12:6424348-6468398	1.61157954155451	1.3599394976276	1.52896911185015	1.53233676122651	1.79194759046801	1.12565159455771	1.25948234750058	0.555981998374255	1.46361011802176	1.28717811039661	1.6870929860493	1.47744224628336	1.34032002940587	1.73990931752439	0.624628265446991	1.18464015184773	1.91270283865756	1.34221115019552	1.79194434955197	2.22923583086805	2.03740388116189	0.705315373520402	0.266002389202458	1.74448165756736	0.928237811388899	1.01271326521619	1.88169718613903	1.51499693379287	2.20251930708552	1.73308569820484	1.78375112519051	1.67355327514957	0.835266438069349	1.02541903402801	1.3286367994011	0.361562372333291	2.60476801050619	1.4408034176772	1.43434345076273	1.73332500079953		chr12:6424348-6468398	RP1-102E24.8	0.383479	0.147056	1
chr12:6588348-6622351	1.38392616456062	1.24508885150161	1.62835609987493	1.59467020361222	1.82356439160862	1.30068051654285	1.49979266287852	0.373959050309874	1.36243815471972	1.27798862336069	1.80142091357333	1.63050141538937	1.09597704761147	1.46208767550197	0.652384768916501	1.22213201368857	1.7306012920968	1.69301350667226	1.46866265707929	1.57932257887975	2.08621606327445	1.11218118015099	0.224677795263995	2.07629435338468	1.40991093033575	1.85613913984511	1.85811942129358	1.21932380657586	2.54921554703267	1.3303221355773	1.28021474557378	1.60160816357723	0.805452490017017	1.25834262759937	1.61563683609927	0.750011052019208	1.67460304268838	1.71844292318222	1.38902843029578	1.81867814142132		chr12:6588348-6622351	RP4-761J14.10	0.268896	0.072305	1
chr12:8087248-8100801	1.06159484133289	0.935289569431855	1.4634266210992	1.41802281881434	1.97409162328462	1.01112785362429	1.19902174905185	0.831818951904251	0.829068509055548	1.44782888137341	1.23488842068705	1.77329963404503	0.861131843755517	1.07083827021996	1.84314237516025	1.0712976849384	1.63760973003536	1.21051271282666	1.3747201217064	1.93935850136232	1.01364969043237	0.464661817700725	0.787687123443882	1.87535970113096	1.07040395155541	1.70788154887363	1.45189017770256	0.910915367829263	1.72265435909622	1.4950181293622	1.27523687941754	1.10276480366333	0.551011979755928	0.689784753467674	1.30114522085385	0.603324978144068	1.40925067293931	1.47178455376199	1.3285737441134	0.569763727458748		chr12:8087248-8100801	NECAP1	0.403387	0.162721	1
chr12:10058648-10090601	0.806933296825003	1.36395915875237	1.71503845888421	1.01201166536107	0.415015054677166	1.70928706506171	1.18549082738553	0.685088911673456	1.04283944471603	1.96523895168206	1.23535765103501	1.27784983056141	0.403239618165718	1.46441630421705	0.851159301422658	1.13766075915685	1.92898507783865	1.61490987770939	1.0162262061046	1.23887314911441	0.806697820033959	0.498088055033626	0.372594734484001	0.79420325638422	2.13479140591593	1.38083688019319	1.45530317716332	1.72667980768301	2.02124003091389	1.09871120722568	0.892745314135243	0.878423794171625	1.16582987633902	1.21799348772994	0.43301803781927	0.407039819452046	0.820179615644013	0.975224763750542	1.1333192398658	0.577340611231482		chr12:10058648-10090601	RP11-75L1.1	0.293032	0.0858678	1
chr12:10114948-10189251	1.07857036857388	1.15097144835507	1.70713397371762	0.849236179702448	0.903958111430943	1.41426412049246	2.65170266677451	0.404108983942197	1.02881091503279	1.89540409933337	1.4588973755072	1.84426577523927	1.06709642009818	1.59780089766404	0.632844069793329	1.36966667496838	1.919794743182	1.2981319024745	0.913816571016855	1.30218554160363	0.652923597987391	0.783134092538512	0.52397246360364	1.14130692763181	1.46624231493711	1.13780080256286	1.94721068177982	1.30514921121423	1.53773752900114	1.16871492219979	0.942152423782629	1.12789988006873	0.798489273763609	0.997487574389731	1.21059832646594	0.540371169874669	1.08359048376383	1.14053453976346	1.36949649626856	0.680529010122878		chr12:10114948-10189251	TMEM52B	0.42148	0.177645	1
chr12:11645998-11908451	1.81819155192347	1.81147246773339	1.50524514708164	1.66922922785257	2.41941843044696	2.00048441940549	2.81175730659077	0.664509139045396	2.37039920969744	2.39746332586656	2.18597507620324	1.92496162487771	2.44488303525306	2.06083532528142	1.30744959146821	1.67251238537986	2.32879472253318	2.40047910417069	2.28667557788338	2.72189185327431	1.48103853336837	0.700832727869804	0.703402479524777	2.70011574901641	2.39299663600469	1.59417808549369	2.53525487873251	2.47492978829006	3.37292473278245	2.33165463206447	2.14489618034005	2.35561598272515	1.80521789375779	2.60254371445897	2.24695565649335	0.624407189842108	2.4662449443574	1.5118619557283	1.56602424986202	1.98914841891056		chr12:11645998-11908451	ETV6	0.1192	0.0142086	2
chr12:12008098-12029501	1.13162866462234	1.73143353081718	1.16039357791039	1.13384393091073	1.70487355896859	1.55135768533686	2.27561663976465	0.650862914740236	1.58908226139139	3.33001403449023	1.4839226981368	1.20914298767304	1.73872300922603	1.65726414326286	1.15348766010488	1.11474552413271	1.93822846578175	2.48868950518392	1.66536027250594	1.90455965813305	0.711039111036595	1.63634950766381	0.291730200250886	2.52426355892713	2.522995334768	1.71243038410533	1.5109132031184	2.50130766133668	2.67827670193117	1.50954912415546	1.94911982520782	1.87072834508748	1.51882221394749	1.98971642210302	1.20089087740311	0.517096963064701	3.03330294084905	1.2461181893428	1.56456849143303	1.19222565697897		chr12:12008098-12029501	ETV6	-0.0471755	0.00222553	2
chr12:12918398-12972051	1.43203796368444	2.15776622507879	1.27913076358914	0.853936440913979	1.96776796162584	1.19523541578212	1.6635447849561	0.605219510926493	1.31770116419667	1.63492011271585	1.1601752698986	0.944536551637835	2.11750757488432	1.74139260191351	0.561019265619302	1.28330371068626	1.33655095265693	1.3176342138445	0.934799585455122	1.61298941286608	1.13335496114098	0.587294483445231	0.386259974611424	1.86444854380872	1.13343382608338	1.99689858340156	3.05676101709908	1.59258875396797	1.44464724564848	1.02273012115546	0.802978169314616	1.21878996133279	0.4192114177664	1.47861491884765	1.44885997300159	0.37651058207023	1.40503737845503	1.19357119116344	1.22097482296813	1.38437903351707		chr12:12918398-12972051	GPRC5D	0.596384	0.355673	1
chr12:13947048-13975651	1.93436503289061	1.32287290708626	0.63893456453048	0.637401066651942	0.516079998515415	0.68223483531717	1.40907333617131	0.493165583904612	0.668790270860777	1.54363057694386	0.909535634140917	0.561093997243269	1.76125099892945	1.86541180682302	0.527220619738174	1.55507099134276	0.343683310075199	1.40080192497817	0.796222277892995	1.11906101234795	1.14022516236206	0.243406671763155	0.366555184685842	2.82145188931227	0.246199087690381	2.04241270863688	1.44051027657789	2.45732467945097	1.04029627206408	0.61148610589912	0.546679781124852	0.67616425399979	0.26738202049461	0.920589248026716	1.00966537770859	0.150544013259698	1.21386987327338	1.78776803147039	0.574168044204194	1.90827534496964		chr12:13947048-13975651	GRIN2B	0.65165	0.424648	1
chr12:14245298-14277951	1.03529028431792	1.14279834005932	1.37811594764692	1.19885562739309	1.37609596138519	1.28377980961271	0.892806470291591	0.519520788218359	1.21098926732895	1.36403489237372	1.90800710090743	1.52218160562163	0.926636191843812	1.30960419856223	1.71294806009163	1.30493658472906	1.87001685271591	1.21251309532869	1.89799412770533	2.17905352184733	1.00571021018879	1.04990446338203	0.48990009715305	1.52399225662038	1.79294555541185	1.35800736039012	1.96279404456314	1.69973179385027	2.60905159402445	1.4906381450837	1.34179165384547	1.62001585722842	1.23761333284846	1.05155289448595	1.36412076683582	0.422636739472738	1.22417188273453	1.03148233101755	1.18224604026067	0.866344768330688		chr12:14245298-14277951	C12orf36	0.287704	0.0827738	1
chr12:14360898-14474401	1.76778785842238	1.21600332233245	1.15021134479199	1.76225666217684	3.36138909485387	1.01965578387351	1.5769795057577	0.553595060964692	1.08597781537707	1.65947117378997	1.46010992965918	1.49004725366203	1.72827285420358	1.45987411606273	1.03839289705028	1.82636118520289	1.44563207826557	1.5493031022612	1.64265621113296	2.77491910124567	1.48876653327437	0.544059997157221	0.580373929488977	2.04503243208015	1.27818880268846	2.22851699133768	3.43028908283335	1.60588269085862	2.47425147347481	1.77378797803546	1.20592575736785	1.66152118254237	0.869416769537068	1.83522240276414	1.62783731294436	0.260297661167707	2.08121849249038	1.39980581914522	1.05868573766342	2.20714455632985		chr12:14360898-14474401	RP11-134N1.2	0.384113	0.147543	1
chr12:24993748-25025201	0.862500871614247	1.06312592971604	1.22074680507237	0.702842198409901	1.398531614029	1.25592165977607	1.11816260874314	0.743369977855605	0.825040798729252	1.38390946117005	1.14419338765907	1.16153590109596	0.915563183985457	1.05983313973715	0.553184121856769	1.24323251649849	1.23137345756205	1.24580561804877	1.40278902076436	0.905822285146278	1.29196688995339	0.480450896667514	0.540239233307975	1.34016808600191	1.06855838113419	1.64972327251822	1.68617462839352	1.33644346405955	1.21980954649709	1.19388131004575	1.41837276009618	1.70247505847119	0.928045318150425	1.36240447599119	1.10978629351731	0.434988409543495	0.874801848147223	1.64674167057676	1.18388335386247	1.11366588419606		chr12:24993748-25025201	CASC1	0.328122	0.107664	1
chr12:25039098-25110401	0.908016103934885	1.47892608761358	1.18245422076196	0.815523059052054	1.29694374090963	1.13676828053278	1.25018987615286	0.429340290842901	1.11172136840355	1.73733191598188	1.23046413795137	1.21960504451283	1.07705072452639	1.23241788155195	0.590686328398595	2.31895356931045	1.1916743657208	1.25161169634717	1.16534893571067	0.943766684187192	0.793713400396536	0.517184506300996	0.515227691835249	1.46802692871418	1.24670890501023	2.09020542957605	2.42384273785457	1.3263336890967	1.35712479976714	1.31438134968911	1.24461340710317	1.79337318402445	0.756217978725813	1.2369313005895	1.37060672520162	0.255044798515236	0.984362544874788	1.20119615407633	1.13083371970896	1.18895038849714		chr12:25039098-25110401	BCAT1	0.623652	0.388942	1
chr12:26100848-26207201	1.00205074067607	0.926710593944948	1.18399554246436	1.00537917831773	1.13021542680821	1.24878188268141	1.02659171582914	0.528525714912306	1.2177603737974	1.43637069336578	1.29281383716981	1.50949308658557	1.58582703986116	1.16304762061786	1.10772209153911	1.25470976051167	1.62993270032404	1.17003365573309	1.15222889359742	1.21591554740003	1.27376928595513	0.459618572521401	0.621120057364055	2.21533912629085	1.01364184202906	0.986437202217088	1.99833656451405	1.22008409198376	1.19421177755792	1.36487613805298	1.6009910203906	1.15167391162184	0.806462009791649	1.21464211227414	1.00876109510208	0.314100540150951	1.59855877738616	0.95045275785798	1.07592861969615	1.41611000132255		chr12:26100848-26207201	SSPN	0.281079	0.0790056	1
chr12:26717398-26751151	1.66658184691049	1.13484377784906	1.28261480790352	2.08222309171143	1.99444942773794	1.27815067012949	1.80481666263649	0.470113477490977	1.4824996371804	1.88736641019973	1.83790175183098	1.40018623896004	3.16553646645882	1.38156240798806	1.47750256797536	2.19162142247022	1.85585783408611	1.59697996177493	1.55795728515528	1.72985712285571	1.29438990870428	0.467560089454515	0.603685263817351	1.83754605979877	1.52809670259593	1.35317649362662	2.90151379546518	1.61700926793856	1.969723054192	1.74799911967767	1.10333859805116	1.22597579175698	1.09548045884459	1.65686628330572	1.21778428100316	0.368762306432855	2.06543127704565	1.75099213774749	0.960725844403502	2.40690200282178		chr12:26717398-26751151	ITPR2	0.15986	0.0255551	2
chr12:26790898-26849751	1.56553855428324	1.0206862565485	0.894577417386748	1.6275179150253	2.35711609005735	1.09811715868219	1.32898050654012	0.558297376292037	1.19592190150608	1.52733526031245	1.3057373491018	1.68854358879594	2.32366167968417	1.59509599371219	0.979863324970612	1.54963229122277	2.11420332981685	1.08164639732403	1.75822446871401	2.06246396636469	1.66722676253434	0.352734705913868	0.859804660894141	1.79460490520848	1.50264611919735	1.02351683484345	1.89568459851817	1.35344761363581	1.34284485460888	1.43419662098732	1.19701311275455	1.25085374095638	0.809180164320158	1.78972508225191	1.45319354167144	0.220225425904597	2.32238361610024	1.17227089896517	0.880451552692414	2.7128606000317		chr12:26790898-26849751	ITPR2	0.370076	0.136956	2
chr12:26929298-26971601	2.13437874664358	1.84270725934262	1.64117903638477	2.1090246395966	3.77852357670348	1.40259154152337	2.47009750252481	0.64518307600164	1.82636115065505	2.54867588895803	2.05202400008196	2.80484673198064	2.99009426336356	2.3063590809934	0.944895251560107	2.39584436627802	2.38414224916844	1.8931116225518	2.05317894114573	4.02854387008006	2.65286087489371	0.661187486144192	0.687434792242924	2.96749167990239	1.62156864379429	2.47009419302347	4.27204009919006	1.67105553675575	1.87837561643369	2.10161147237704	1.86297672252842	1.74116696769059	1.22685313605002	2.16810860086991	3.18915410961231	0.53452542741917	2.34227706482052	2.26468429313592	1.33520938279339	2.57591230683117		chr12:26929298-26971601	INTS13	0.24704	0.0610287	1
chr12:27233748-27274651	1.21195000605519	0.766947170905752	1.05002090957322	1.1469126592603	1.48832065490664	1.0279886625253	1.20924906284234	0.650786153425782	0.869122904772745	1.87405808791168	0.926168513000826	1.31931356380312	1.29767950221257	1.49987600194859	0.860562703571836	1.81074227774929	1.62231219219495	0.863808456055702	1.34656074436602	1.43494632169104	0.813966773096402	0.435682637217675	0.2877704644506	1.34619558642516	1.58376271578128	1.85087928198181	1.28184735652577	1.15071982010979	1.11760287236539	1.47017777766296	1.02272382904254	1.02513217844408	0.72918853807869	1.43639274450067	0.806803495329638	0.258925892370107	1.17659849598598	1.78880305005876	0.911716330828193	1.53962409115947		chr12:27233748-27274651	STK38L	0.2867	0.0821968	1
chr12:31359848-31607701	1.31243073830828	2.24829129142978	1.70489475621283	1.39206909237313	3.44210475178229	1.42201084393058	2.00460290906775	0.753922655175282	1.29395696206899	2.07686989082364	2.39786314065622	1.95356654963819	2.94488474631235	1.8585246109163	1.467044611325	1.29019905137356	3.22219495323404	1.61530423716799	1.72555246123042	2.71952089076093	1.54720192568211	0.713096846417318	0.544098745101935	2.10361108498495	2.09031331102786	1.73421574156289	3.05315697532538	1.50337166800324	1.53504484743949	1.83341135617967	2.28339633558657	1.49677751650591	1.43554250956548	1.7659056113503	2.59097620510129	0.437064427353463	2.75399271974778	1.82192247681248	1.55455713296946	2.31724177822516		chr12:31359848-31607701	RP11-771K4.1	0.241264	0.0582082	1
chr12:31875348-31900601	1.13721931389065	0.974568978559862	1.35755653151312	1.65966975218353	2.34437838522696	1.14899343296595	1.57453934395171	0.74711561970046	1.45918221100919	2.60537631819007	1.87517677965837	2.23490160156304	1.32791912005435	1.85223477300013	1.21782683241094	0.928291595321629	2.70941115721927	1.64536442005374	1.79137158202748	2.11225396900851	1.22716706991646	0.97188555785921	0.472424253296663	2.02826776997747	3.45249173727932	1.45386269702165	2.11040953832946	1.19572437198042	1.66796702845537	2.08225983154752	1.95161102653516	2.61295274714785	1.82657271546882	1.35286155764602	1.73729275949437	1.16499558180822	1.66510233849238	1.41442419134932	1.45118757347657	1.58406509007509		chr12:31875348-31900601	BICD1	0.365105	0.133301	2
chr12:31944648-32003401	1.76635904928919	1.2905422554432	1.29111865505879	1.61403251451389	2.64192188273306	1.51225809163686	2.17605178937611	0.853235995387134	1.36142979554092	1.79838389777195	2.5146185819914	2.64354862852349	1.56240409124249	2.35777096985428	1.91523052062724	0.641846278825131	2.70796505188716	1.53544570049866	2.39346049304512	1.9606175811463	1.40973954783556	0.6310501563545	0.535617161809891	2.11082015103216	2.42470459957671	1.66585162669656	2.27622517578713	1.59800678950125	1.61479519091594	1.74595842551202	1.74285466419019	1.7518747750851	1.43611043116499	2.09531044844387	1.78550661137013	0.377446197831107	2.00652842756406	1.80238295633633	1.20974931765305	1.63341582004585		chr12:31944648-32003401	RP11-50I19.2	0.313494	0.0982785	1
chr12:32104598-32153451	1.20559919234097	1.61216894657251	1.50605083149897	1.17578348866757	1.9672267895514	1.73858314196941	1.58226324527823	0.687593815754973	1.79891448028037	1.93945339370332	1.59066712212341	1.705984877279	1.83950169650055	1.33013928220422	1.04386785181396	1.43981881176251	2.30241761843859	1.74533772671222	1.39482117803803	1.76562110003841	1.37006638076773	0.612172849843821	0.463256583883205	1.51200805831357	1.68384809263778	1.59653213477002	2.34372281878434	1.95405328707379	1.3998735646202	1.19895940617471	2.0055394939187	1.50542431168487	1.34092865074769	1.47605137274974	1.93135256002916	0.469546431327383	2.00572941422508	1.10827852754741	0.989081385917222	1.31999523317821		chr12:32104598-32153451	BICD1	0.281546	0.0792681	2
chr12:32446198-32616101	0.921781815813657	0.87535182409619	0.993896788870728	1.21752607123996	1.38353606000425	1.49933605426752	1.21691690196296	0.69044597600453	2.14262802921879	1.53027322896145	1.93935833170273	1.46185261180414	0.951615406392127	1.15966222124714	1.75670115164166	0.398022754493495	3.36057705548628	0.929933387306681	1.27941576300278	1.5140353642954	0.794655712069099	0.550267933665625	0.582108994979155	1.03780930541417	1.23904260022031	0.75637616728457	1.80679815855763	1.5125062609745	1.27675197890812	1.4057977219952	1.7594063999401	1.1916794822526	1.44112613504174	1.13239669543902	0.951452455963073	0.431174876198233	1.27846757703615	1.13125104707861	0.848264784258107	0.839998790143805		chr12:32446198-32616101	FGD4	0.661507	0.437591	1
chr12:32852048-32911651	0.533426320261552	0.654353993094275	0.734203813956654	0.65723902714144	0.293000179643488	1.33755533181519	1.50614912783285	0.393016586011874	1.40796535889052	3.01799911959156	0.898115907676015	0.387871027803851	0.458053920943949	1.26532762461323	0.362730920945361	2.1544588264157	0.475300283209668	1.41047481215382	1.14377156364573	0.772076961513627	1.72865953026179	0.497581522352245	0.27979734954274	0.507666257745301	0.428301973586906	1.2794024373062	2.5403678807479	1.09137219704556	1.85949308286047	0.958163708203166	0.540933627273649	0.766002098243358	0.248163018772085	1.16082734346697	0.32604438775033	0.375522867007941	0.421269202454257	1.50917597488015	0.4672797820377	0.401185589455802		chr12:32852048-32911651	PKP2	0.695024	0.483058	1
chr12:40737098-40830451	1.08759425745938	0.68910568385347	0.942687242487871	0.880162264699154	0.396370775146686	0.589567378210256	0.843672153012002	0.611719749582192	1.31011280605415	0.902552424172915	0.9605241543721	1.65320281764894	1.41871663811516	0.74801403767365	0.653413307833092	0.86621728711525	1.05778487673984	1.10028588178918	0.787128441212584	0.819599972152934	0.651573967329667	0.30436705614564	0.465700385063023	1.13370566625011	0.998588879377961	0.947045196692861	1.19767572972076	0.953855145994779	0.70652949029052	1.12637552562784	0.926409671929699	1.03711960135259	0.623749672168771	0.892670072756718	0.715699935495758	0.439843493681	1.86231584271416	0.837711564328363	0.864476125812021	0.803243706254293		chr12:40737098-40830451	CNTN1	0.588222	0.346005	1
chr12:41449348-41496801	0.857187254928657	0.827299271088467	0.927193854228912	0.932336326453676	0.779159707088322	0.771876660179436	0.447179439839499	0.398858464438052	0.779809406340917	1.53361291460887	1.57418268539828	0.94396521217877	1.11902788795455	1.35285215659698	1.15061944588245	1.26077873692335	1.57411191141044	1.12758132281567	1.27307608316249	1.32864814711463	0.839054391526768	0.189326708652165	0.467234944355843	1.61993729377134	1.38327988469593	0.997990159281662	2.27086984039595	1.18391177907571	1.44200022274041	1.05008992510077	1.55762741842505	1.23618054402483	0.96382120136623	1.49278352720661	1.39997816188162	0.314534382338358	2.06504561029046	0.681930368291937	0.87301382961795	1.3332794221366		chr12:41449348-41496801	PDZRN4	0.422228	0.178276	1
chr12:42328643-42392001	1.0033392750768	0.969364972285082	1.33003084309865	1.0677718467465	1.87653929619694	1.18159957730584	1.23231295886354	0.502085705897062	0.950150347045018	1.20661872645544	1.3858795168368	1.48529403587798	1.50053150482666	1.09505722393386	0.900510616086117	1.26974616308325	1.50364975005691	1.03044261235892	1.27541770273793	1.64744285453945	1.1482166001982	0.361918468489033	0.403408979863889	2.14389071620428	0.83385645745914	1.31794053693337	1.45648078245994	1.01194174543678	1.29056107978303	1.38805876132899	1.26303102977463	1.02598229086963	1.21585571874688	1.20034052449838	1.19749828220432	0.511694998540566	1.32138450841311	1.15729245068424	1.26050258275372	1.51187072120502		chr12:42328643-42392001	PRICKLE1	0.142559	0.020323	1
chr12:45704448-45763901	1.25781769374284	0.814149327678299	0.979242542199055	1.17454298857202	1.3747267965708	0.956332582483917	1.18314654386382	0.475659646018015	1.32651388050508	1.59563015909588	1.36495826683548	1.32879110797973	0.982227425548196	1.09641044429047	0.920919696102517	1.08159855295381	1.44099537264216	1.20483707286213	1.32209011829741	1.64992949917078	1.20237811363863	0.465568239083079	0.448071282645174	1.28497387935658	1.4855246167007	1.65922162039947	2.03961182459143	0.992306439537084	1.21283284160892	1.34447838213679	1.09054886174228	0.915400008495489	0.800985225520372	1.11163168995967	1.10238894685594	0.315931397454808	1.06664252407462	1.2534023784073	0.696112862613958	0.956344807362561		chr12:45704448-45763901	ARID2	0.196435	0.0385869	1
chr12:46355198-46381174	1.19386291086355	1.70064335596123	2.32643722489902	2.02558490754959	2.30746014470735	1.81249898207405	1.2499610672023	0.516739228376311	1.52884761534883	2.37801830708166	1.9737227792003	3.57972362253359	2.72280589049298	2.04656436898319	1.45491682515141	1.30267964988726	2.66485604095645	1.46268055272095	1.58154826798981	3.84941046755798	2.98626944479393	0.609307451291964	0.521741418980486	2.81431233472637	2.22894402856219	1.34287161871033	3.11791043225552	1.55216487503298	1.80858612115553	1.76897903930659	2.19651782996063	1.59319328605128	0.934546364950628	1.33738653409641	3.43315382247315	0.32905816168388	2.15693152925089	1.89684544486592	1.80374941617799	2.66638311001198		chr12:46355198-46381174	SLC38A2	0.331435	0.109849	1
chr12:46496748-46589051	1.17966454244055	0.916162986372992	1.04500253525966	1.08650966826372	2.19871934926456	1.07353801166603	0.963165426670369	0.41568374580987	0.975149676348057	1.18678174730637	1.22466196404682	1.09905242972877	0.870790031741492	0.981871609155316	0.737338440894663	1.24620533985742	1.20036051946806	1.12956171641662	1.11227173367057	2.1300307056983	1.80450744352691	0.372829475296336	0.400355071543731	1.12539509626893	1.17641265675343	0.852431818953982	1.01654676584525	1.09365510391351	1.06807544777197	1.23647348027788	0.949398249946523	0.986909171422416	0.779327096529746	1.07760256000622	1.18084962382944	0.353194511595614	1.14390370279323	0.980380440959989	0.700973729244604	1.54772388515515		chr12:46496748-46589051	RP11-474P2.4	0.15004	0.0225121	1
chr12:47190310-47240301	1.82451229405928	0.623671480956755	1.2788781692784	1.12446829401548	2.07541351191227	1.70383497252883	1.05611763446432	0.540261751871341	0.792940423934826	1.07585943243151	1.88006814223585	2.45309281850782	2.28884491367844	1.54150886654431	1.1170184255725	1.90024873683318	2.58921498558754	1.1165530881095	1.9367989078076	2.10066145338955	1.11803212981774	0.756966818820891	0.508985228253414	2.18209441097422	1.44037593541066	0.960142656579975	0.754176676737127	1.03134021196606	1.38794874074952	1.79741888429659	1.51157531736821	1.02860138628615	0.742655890359484	1.37369846457571	1.37818325151351	0.477653049338716	2.60807221909932	1.16739523190337	1.59126973445053	3.12473123622615		chr12:47190310-47240301	PCED1B	0.72724	0.528879	1
chr12:47777698-47907751	1.4865627100511	1.36350802806078	1.77331325348182	1.64867593622715	2.07130376778112	1.88346064648572	1.48370806254646	0.584478523799816	1.84590224916403	2.05758082471541	2.31373731925933	2.22928070168993	2.08092942802394	2.36955002341348	0.802127973615098	1.32822642419032	2.43383819087499	1.35403907498133	1.86491284787476	2.3382550579364	1.74279968257904	0.755182821837077	0.348516623684985	2.39975550401	1.77978873370094	1.98668148810178	2.03734888868709	1.96374036458909	1.72631973730123	1.8256510008608	2.26986467252544	1.77313831929854	1.04055531595885	1.42681389929381	2.04113108033845	0.671430861066311	2.02111361651824	1.58720632540237	1.62988009014484	2.60657719079026		chr12:47777698-47907751	VDR	0.355957	0.126705	1
chr12:49369403-49511301	1.57136643405665	1.30011754547669	1.21364822224135	1.53896400497305	2.80409260706329	0.987351813116816	2.23541328979542	0.545649819744608	1.19974628375195	2.54869720117977	1.79921188766112	1.91711879117731	2.26460179738609	2.2901851195368	1.51934356247757	1.60045921814228	2.25545466386377	1.30308607612013	1.80377831962915	3.94388871253725	2.10620278173242	0.4962905148349	0.374927785621573	1.97835275696698	1.80529974708679	1.40008728235663	3.09470738428258	1.68369203418494	1.38804290539511	1.5244895125918	1.53537388415756	1.36673020915895	1.10536102312312	1.79526839747043	1.58068025146922	0.42132427573452	2.53863188130284	1.73315633188931	1.18063154377995	2.08779759124564		chr12:49369403-49511301	SPATS2	0.249955	0.0624775	1
chr12:50507483-50583451	0.886215094237405	1.17831090071648	1.17761389859995	1.22222107080362	2.15338756386986	1.19644773811589	1.17023871732426	0.531454762824612	1.32051206565655	1.53042228814721	1.37387285014214	1.41812655659177	1.41235100326932	1.27522317269759	1.113424443559	1.26825211819808	2.98769439365213	1.7004625630691	1.52775251699795	1.61675230119483	0.729712411343646	1.12081857685512	0.40584676007443	1.53282194320693	1.31720311856197	1.70670556570322	1.74755740868178	1.48590454188135	1.50094308463471	1.37589845534947	1.28323127151833	1.03829500831012	0.830897329157122	1.06353000951276	1.08089550629903	0.532003689158509	1.06102174041217	1.19759322998164	0.82717348271044	1.14321043073751		chr12:50507483-50583451	DIP2B	0.415074	0.172286	1
chr12:50891648-50943101	0.945824329573113	1.11995765028374	1.37114580995994	0.933034091642643	1.58136536779105	1.26128671522142	1.15487510139857	0.477881130841462	1.18408188683486	1.47712055649591	1.43075232370571	2.35981634075487	1.57223458623	1.392355431238	0.936524738717734	1.20395685384572	2.47130049540894	1.73558196430576	1.53931831304462	1.58131929935208	1.42935278024118	0.688348052658765	0.335328862879676	1.60075760519271	1.24384947850747	1.46073197778203	1.54948188889277	1.78668945587901	1.46500275289809	1.20467948157609	1.51497939599234	1.21928978141461	0.816066641236898	1.06564018154857	1.59558171660731	0.62563788372352	1.25737346133297	1.09887548740427	1.16768229798786	1.43629819631633		chr12:50891648-50943101	SLC11A2	0.378922	0.143582	1
chr12:51293948-51336701	0.894130623452927	1.3867663557731	1.59494888632865	1.12330658059918	1.39637371898465	1.26978370265863	1.39888526610145	0.389955009285088	1.34924833794276	1.64120908123905	1.79236826174702	1.25957544506047	1.19912989036678	1.36983401374083	1.09364431000628	0.895232310337283	1.8471596429214	1.86029771636057	1.70330196403626	1.75501241300055	0.89724075993944	0.920017965256868	0.335173514564019	1.68662909374359	1.12073203614244	1.5251468528629	1.91509983689501	2.06471644371547	1.55619080728472	1.66773980193407	1.35670775329215	1.37173757185154	0.631523945804609	1.47047702568001	1.35417152126258	0.366211937168208	1.32333186114505	1.04781403702113	1.29048567147011	1.26753930076592		chr12:51293948-51336701	CELA1	0.284131	0.0807307	1
chr12:53183698-53217912	1.1291695275682	1.01195633607932	1.58567781601691	1.1608321597583	1.09211650446552	2.12626494821327	3.07661802920251	0.73494125575332	2.4282043561328	1.55064321293798	1.51081419585413	2.29108767312074	1.51991122047459	1.7216244876001	1.15456295793363	1.54042373181392	2.26528153973306	1.43199727310263	1.75861938139354	1.16906207939769	1.390488340462	0.955949773294134	0.432037549067112	2.11925534594038	1.39769013514615	2.09098261075517	1.4541786215752	1.65900381702718	1.74132446883015	1.28109240430501	1.63947922769676	1.94391364413406	0.785334408221146	1.15336602442259	1.04000994744035	0.38546020988556	1.73367708459718	1.62299736592231	1.581314444766	1.25497417899039		chr12:53183698-53217912	ITGB7	0.705521	0.497761	1
chr12:53368298-53418051	1.19552617066352	1.07609389452245	1.41829940398673	1.20037795463225	2.24049846462266	1.11427869113332	2.13402797442599	0.508684490623718	1.34691710193828	1.86821389546059	1.84627977961849	1.85439587763847	1.65730872064216	1.77384646241533	0.931638314112129	0.840478307821895	2.01404673614879	1.79749659011311	1.96303983742897	2.26528223158303	2.14179570391081	0.622721015753093	0.279569687009377	1.69623590129721	1.33231828781455	1.58167171268252	2.61233007916112	1.44147752446557	1.55407005908678	1.86523388479155	1.33694256508614	1.70607158532486	0.918175055857298	1.66713520898565	1.40637006061993	0.44745241497604	1.81153679469278	1.27145847231966	1.02248830636769	1.40988961494101		chr12:53368298-53418051	SP1	0.129073	0.0166598	1
chr12:53454600-53493701	1.28562739914049	1.07394150217822	1.32666769392445	1.69822445965223	2.183976433383	1.71449208412875	1.32450948714552	0.511089058652067	2.2389126881795	2.18223261785027	1.68206944854581	1.61525776051599	1.63377574033096	1.48469115106403	0.78421199995287	1.32243991917519	1.29611494149302	1.21076681062916	1.92867674534022	1.96628972563287	2.010577915142	0.861792470405459	0.353347072629683	1.77524032553162	2.14274987580417	1.69120284924297	2.09522435508014	1.28622234226943	2.04457765334033	1.64561902059832	1.17500579849399	1.54370927961359	1.48654411313968	1.46401568186669	1.76788685407167	0.431795292979439	1.79383346781277	1.76378377629808	0.885479516539773	1.78629345799552		chr12:53454600-53493701	TARBP2	0.402721	0.162184	1
chr12:56590098-56641253	1.04046208414532	0.968203616444201	0.893671904463559	1.23570620223294	1.60101277291331	0.890473021563882	1.01513980994239	0.564110587206342	1.14226723936145	0.997996108731607	1.47513367112032	1.60036365368265	1.6111853015001	1.29586769478796	0.815730972022513	0.858006682593401	1.9260579170592	0.989452046665545	1.72656920833647	2.14152649374641	1.24528521080963	0.459049928570241	0.260174689160959	2.15428796080609	1.09439624508886	1.09374366968414	1.38246605157518	1.18423869813452	1.23306134839403	1.23175811441967	0.877825691392503	1.10280139600079	0.686165133471383	0.940342164525772	1.09735105060964	0.382730347338577	1.30132576739902	1.29433933079087	0.844007063518263	1.90020472702938		chr12:56590098-56641253	BAZ2A	0.355432	0.126332	1
chr12:56656498-56722791	1.56726075929793	1.4409703376918	2.11183181517774	1.78746443756416	2.74537692535931	1.19619268245933	2.46707933856009	0.888890526452557	2.03419103839519	2.30454965168339	2.26789887522712	2.76941322736972	2.57867919218959	2.38848672397304	1.43941862294379	1.21339733207857	2.88770636758411	1.98188573683196	2.1984429046901	3.36061422100183	3.17573833728213	0.937777652963676	0.424877869469053	3.14896284214382	1.82805298617529	2.40705516317719	3.48970918610651	1.67970244868735	2.00232977494274	1.89218682865605	2.1736642661124	1.6149922488681	1.32235087827105	1.64702926794292	2.50958099244598	0.58353989980498	2.22866381692178	2.01624798628373	1.36523855507996	2.06278315546326		chr12:56656498-56722791	RP11-977G19.14	0.347123	0.120495	1
chr12:57828148-57853551	1.72502917184402	1.81991932067985	2.80397809407359	1.92779335707031	2.19149083771374	1.84846095975066	2.63087759380865	0.632882247035438	1.94550143288696	2.81847986585337	2.55279546454076	3.90402641605872	2.25510181454587	3.2673720532053	1.28672524178267	1.4807726891281	3.01263573974641	2.56997518710879	2.52760194629879	2.84263209056706	3.11752395374402	1.03446546205904	0.308198347071504	2.73705318479238	2.09461905555832	2.71749068237268	2.95311003371898	1.7784133203728	2.52470376537735	2.14295278105505	2.5140667809807	2.92395299850058	0.962011264330271	1.9455210194156	2.53024781933593	0.944739787401091	1.94761025358965	2.51961716056488	2.23220222460798	2.02772327656671		chr12:57828148-57853551	RP11-620J15.3	0.499166	0.249167	1
chr12:62262857-62316201	1.41935459531634	1.06255377642466	1.42320533267988	1.49220016058983	2.46094371311338	1.13775925685982	1.84646895751253	0.61586792971783	1.27516346742119	1.89827269498578	1.3448850780883	1.75143362016008	1.99936138306052	1.50923338891405	0.886957270476984	1.11141906282049	1.83220358713594	1.43625370267376	1.56765458317949	2.71267247780608	1.43762162969856	0.309948480515828	0.602450695453387	2.22450622563373	1.23089282343963	1.61162977608075	2.30088607310895	1.25813437692248	1.38220444551422	1.63743322405039	1.06568220256844	1.21265980545404	0.836049769221593	1.98408459736301	1.51222325928459	0.266103477551329	1.49263630884697	1.37236031990593	0.950217279153639	1.7054236468676		chr12:62262857-62316201	USP15	0.218073	0.0475557	1
chr12:64642698-64685451	0.937286028765737	1.3145984134847	1.25187225696925	0.982806684775327	1.18649883419124	1.60967927682462	1.43812912001147	0.568739498849537	1.63572393345231	1.43808404246687	1.60349206893827	1.26552096951395	0.644102398350294	1.67418410407852	0.83974825472814	0.543240706649443	2.05508977754942	1.65287097750845	2.30851115208619	2.02489731234129	1.06742132570632	1.0623226453757	0.378424213741352	1.71653448186056	0.938657206024222	1.31804491038954	2.3457027942823	1.42613669405297	1.51427242050276	2.29524652064807	1.10969682432	1.69495218200001	0.91881560797374	1.17335971600694	1.19010412478739	0.645771297989311	1.02260081068637	1.55575464102402	1.17893778782248	0.595113918845409		chr12:64642698-64685451	RASSF3	0.286001	0.0817966	1
chr12:65163148-65224001	1.88052942077855	1.39185668276465	1.07558130978944	1.97727851083253	3.05447603334775	1.40569928409211	1.37232846078141	0.495064070405926	1.2690107305274	2.08590270071843	1.72629790618673	1.37231668326007	2.23140983653196	1.64657639653509	1.42430803747248	1.78407548890155	2.03444309796916	1.25424752137045	1.39777396641296	2.67956800033978	1.07653125089739	0.49084991333675	0.520059289429475	2.31077637548593	1.61631929694039	1.69984667933681	2.80433667942034	1.34052662702749	1.55264056366757	1.63944327218283	1.33946475639929	1.19644621794826	0.934510574985175	1.73878385394388	1.45491370053887	0.251684563433342	2.75751075777918	1.25137372544118	1.08909404234358	2.0683506540276		chr12:65163148-65224001	RP11-766N7.4	0.0940952	0.00885391	1
chr12:67991943-68065151	1.44908598653775	1.02209453891259	1.04630909716038	1.74856276490525	2.51038402216644	1.24564848244865	1.50437648979277	0.623598020095794	1.45918285894789	1.37701315838011	1.63170914426032	1.6735911333201	1.43197528103053	1.13160080532343	1.3716919284942	1.31446844203679	1.97060787440957	1.04540075484762	1.71135184198508	1.56827403977008	1.49346760729212	0.362087230906443	0.687205614965712	2.0469150466337	1.5916958683577	1.06097744327284	2.2887706544398	1.42313461429624	1.13005609298595	1.29483198809507	1.51278518507535	0.994094246188243	1.15990502862895	1.49216136635952	1.42543419416978	0.453796687191689	1.87948793255105	1.09563288946899	1.04082686833903	1.77271377995196		chr12:67991943-68065151	IFNG	0.292204	0.0853835	1
chr12:68391798-68500201	1.63839321016504	1.08348874633945	1.28723401144538	1.42582109403155	1.71078691784995	0.852735770306555	0.836199133769117	0.469102131444287	0.896781969502463	1.08056589760674	1.56113703968318	0.972771952459572	1.86261376509389	1.55368847948987	1.23294127846604	1.27016483430346	1.05678790931511	1.23249696951746	1.39833932727651	2.18218310726067	1.18831004321965	0.302718756280829	0.365724294091025	2.22689243575491	1.07968938282271	0.973818672599659	1.46609685516305	1.20388997231062	1.20176127981703	1.49571360766066	1.17978986226262	1.12303206066954	0.778097828078051	1.49286728021778	1.52364560437804	0.357530043910885	1.92553383886983	0.93380704723453	0.92213455341792	1.64332776242166		chr12:68391798-68500201	RP11-81H14.2	0.600999	0.361199	2
chr12:68604848-68673651	2.46208927068359	1.94960154529971	1.82544135705489	2.40533624275117	3.14156886056521	1.31366330262282	2.43800101444941	0.589909516729124	1.22854827729491	2.05905277943535	2.78025770751496	2.47301596162646	3.02185051895779	2.74870347770136	1.53448856580681	1.29204127969627	2.11803363266274	2.00977782678371	2.1980994523307	4.44771849194155	2.35338044742227	0.506473151470172	0.710104795079201	3.16216084295609	1.83624687886957	2.38516196280281	3.61966817401577	2.07810605654841	1.75967781622028	2.29598717730104	1.92121030854266	1.70385985835335	1.2723485774702	2.7496341062943	2.70003266704696	0.275602647956314	2.31719731498197	2.10045735147959	1.41035783231628	2.05645334051136		chr12:68604848-68673651	RP11-81H14.2	0.475806	0.226392	2
chr12:68798948-68854301	1.96267987124492	1.36319999579321	1.29044097201378	1.76477188446748	3.89394139999752	1.31768770327026	1.24482428827154	0.462885620085977	1.3254166468631	2.6755825376428	1.54601296060169	1.42014970783112	4.70771772113591	1.65959365189658	1.16243459706229	2.16142729162556	2.05476904967258	1.1624108135315	1.57070768562115	2.8252545445397	1.8125613305938	0.497979770497348	0.490619392384606	2.06850926833529	3.04169346201407	2.17861723231834	2.31294784069461	1.48951933379124	1.27455092757462	1.67925069795308	1.45368381232851	1.16724121942537	1.20651800238841	1.66554833690008	1.5902269770878	0.385217754431826	2.44385750503016	1.57815374099561	1.05396275576395	2.62530823479369		chr12:68798948-68854301	MDM2	0.394488	0.155621	1
chr12:70239748-70313751	1.21468059259696	0.847870664770374	0.856488892472555	1.12029376416809	1.91265792362343	0.997349966270914	1.3177787100291	0.460102283760261	1.01343308735443	1.55197433576203	1.16084417349827	1.23728990595484	1.28495179097878	1.23580502999826	0.929362446594968	0.857844559670986	1.17185225711075	1.09505779641317	1.21374664571305	1.51652918296226	1.13825703092462	0.252092650039718	0.42987322999723	1.32840401298161	1.021042694647	1.1898538730777	1.67330424481939	1.15696734466409	1.24155554716851	1.30810454785269	0.923449406126004	1.07852153436602	0.701068947605428	1.12740743139347	0.949974307269491	0.259442059144846	1.06737895666259	0.97979633686442	0.668521567296709	1.08213230150702		chr12:70239748-70313751	KCNMB4	0.095044	0.00903337	1
chr12:79848448-79932450	1.50487694793483	0.82508346642356	1.11929493313439	1.03875470138376	1.74400491246966	0.966205421136661	1.58821610451845	0.614860273290552	1.07140093940555	1.22103712861635	1.44234359733195	1.21791775910754	0.919633960204198	1.17808157201011	1.25067359175037	0.748802128813439	1.5447731447568	1.52430338486018	1.61454373292181	1.81864902120425	1.03381956811924	0.443327725895951	0.412352709333256	1.51187262745607	1.31273665502263	1.22219777494875	1.86166917735219	1.39957570305116	1.52335816010036	1.71954432204466	1.03939534552107	1.18961132340894	0.861313914958326	1.50093268251731	1.01084726656457	0.277518864819005	1.00954280203999	1.77304354776675	0.751458537109423	1.01603161713095		chr12:79848448-79932450	PPP1R12A	0.315244	0.0993789	1
chr12:89306498-89368751	1.44247476346227	0.568359629525562	1.69665778964081	1.21714926548427	0.765810789771987	1.09500753247458	0.945215129091979	0.506385053462498	1.01352432227762	1.26541678277931	1.55902680542504	1.82286416594119	1.54558555104095	1.23191105199811	1.3048573694102	0.917720371639702	2.16753822991872	0.950346846722201	1.34331922521186	1.61979752252933	1.29519196078204	0.387938199579916	0.341334881199704	2.12027035707639	1.75733845442256	0.971450637141512	1.33949390456916	1.04708874137623	0.976494608745666	1.27639104770259	1.56283366266298	0.857433206368587	0.907457108791212	1.07319070756483	0.462307284358985	0.278665284209001	1.27946540480662	1.35280901458917	1.32815569817159	1.09641495381371		chr12:89306498-89368751	DUSP6	0.20017	0.0400679	1
chr12:92031498-92219401	1.21112279576902	0.645091603760642	0.934985945287605	1.16960803357692	1.27002494959289	0.973221490566091	0.896543250893834	0.602410427692434	1.00504601079197	1.23560853086164	1.70984010425595	2.39670405489551	1.17527877931625	1.37088459855469	1.12320020494347	0.808925305303865	2.51392199679076	1.06084852493516	1.24204761935877	1.43512116308297	1.40719718812126	0.513597733600407	0.544187231815686	1.68961163374303	1.43451210650751	1.15465709980765	1.26209140097711	1.12941407761458	1.03074708622434	1.28410349202835	1.28406818827784	1.10385397215261	1.40840820442697	1.46927222314917	1.0209235092181	0.310162219288246	1.16099166084267	1.44631262253746	1.04073004268292	1.08865349057329		chr12:92031498-92219401	BTG1	0.506388	0.256429	1
chr12:92430647-92508101	1.2467109702232	0.915643499461196	1.22915545344391	1.0705957534529	1.48939193374825	1.26522202892879	0.672301336489189	0.680355382292859	1.12920615509271	1.59717293286979	1.90123636252929	1.82521414772864	1.12682693332824	1.03980102926737	1.36525161261865	0.783839419462976	2.84654275987847	1.07509904650941	1.37410786250541	1.17072237509668	1.87628210808184	0.59071988807417	0.59386492218538	2.19645172305648	1.85852375531619	1.16366213438749	1.10728560766377	1.0230769390581	1.40461483433298	1.42031210884947	1.84450521920417	1.0623791762385	1.89687125096094	1.21577707631473	1.76528465019227	0.331019651556819	1.17716876514248	1.60638125369999	1.51528965880297	1.08479086711783		chr12:92430647-92508101	RP11-693J15.5	0.565282	0.319544	1
chr12:92537398-92571701	1.48212530880074	0.655530907176994	1.09855186183703	1.12574871687389	1.6528055215922	1.95716428983674	1.00587499023487	0.65455996163936	1.51345223932369	2.07008145359728	2.43844026063387	2.761403016719	1.46839213602434	1.6691014622009	1.58841767902208	1.15742069223624	3.63208205149394	1.15353979973183	1.78328871985141	2.18840200176657	1.83464359383227	1.03902504524957	0.471156843995105	2.48662728178287	2.28296053733444	2.13470758707992	1.42578605770996	1.38264781723046	1.75625078681542	1.95088602495425	2.17534572207506	1.62864999042507	1.49537291932112	1.65388086896892	1.78745759077353	0.841121938602106	2.05290315875047	1.97422294213179	1.56426122938646	2.01727777822663		chr12:92537398-92571701	CLLU1OS	0.442269	0.195602	1
chr12:93373998-93460601	1.22124031204527	1.8665453157465	1.47309068355963	1.52438719111365	2.4062402232591	1.77989207498367	1.95223534473486	0.833886281688905	1.4190364186962	2.07617196536374	2.02427722083808	2.74452037668295	1.95944662904516	1.71589791292344	1.17788867324783	1.28378794288393	2.74778197895879	1.43606556044524	1.50319061630123	2.4397154967657	1.12686296454171	0.817224177381145	0.466787172293417	2.24143356562463	1.60783644616446	1.82868616061309	2.93588150518069	1.53466601083388	1.54659283139576	1.63814338727069	1.65605354593628	1.71423117581681	1.15252754212472	1.30743365233282	1.83229145986769	0.339542867165411	2.01808853870796	1.49067821190223	1.20978856999519	1.76181349637679		chr12:93373998-93460601	UBE2N	0.288957	0.0834963	1
chr12:94145248-94299451	1.42117768386062	1.52303677672629	1.64681462161781	1.37654461403408	1.58152870532941	1.49003616093589	1.49314393600426	0.701081718285429	1.42759543211853	2.30976040629465	1.74443524418112	2.11772722633946	2.14948247193447	2.02932569682943	0.89965790778897	1.78927461290358	2.13415064999887	1.26377096261072	1.57747170180333	1.93164534569787	1.31805410811964	0.788578105492841	0.506512153410266	2.05333024740811	2.00667473950664	1.34545584306144	2.82303412897438	1.36292964634313	1.59653289660876	1.70700799740213	1.73826252002646	1.47746773689605	1.08264949283202	2.17927779219447	1.4767129576493	0.426377329940391	2.12722603027767	1.55548730130868	1.31015064035811	1.78059372851217		chr12:94145248-94299451	RP11-865A20.1	0.0779149	0.00607073	1
chr12:94641348-94875601	1.0417862527961	1.46426840246195	1.22461575849574	1.11718265500132	1.73691779454301	1.08994424508888	1.84246098370757	0.547355757503667	1.73439615145369	1.30914167980184	1.17518747226971	1.50887246790888	1.70881245563748	1.34497326045617	0.848989979715341	0.800849323952747	1.27152190164937	1.22071535394916	1.19447879167262	1.01492624462916	0.871370297880486	0.668170095527083	0.54262693678418	1.87399084720116	1.06649252607067	1.25920852872186	2.18570155700567	1.75787684492915	1.27072622038679	1.2101355595802	1.00813281013841	1.2867321802467	0.652072671612932	1.65439452529468	0.985360923601226	0.407721706431995	2.82806051614166	0.915049488909596	1.27441582124491	1.36621873949099		chr12:94641348-94875601	TMCC3	0.282092	0.0795759	1
chr12:96182198-96434751	1.42867973913484	1.31347705496008	1.90965043521839	1.37517599169517	3.04011755340092	1.73842392864206	1.38141005668392	0.614539380953516	1.74646686835374	1.86261965490027	1.82939173977545	2.18627622229935	2.70287320643411	2.00596179665895	1.34211871217481	1.92590105391496	2.34272608420011	1.66873366666291	2.06985874656361	2.71162452865261	1.72928171655007	0.612190808192889	0.500292170581464	2.40265485644962	1.91362717957965	1.74941500784598	2.44877341621972	1.44309559189092	1.80080136243266	1.95150631371441	1.9634748409496	1.55057422202749	1.08852724952838	2.12264681464122	2.0305119639967	0.55231756903619	2.04044588042836	1.72832722132175	1.56919026848935	2.20260770057544		chr12:96182198-96434751	RP11-510I5.4	0.373017	0.139141	1
chr12:96492069-96522451	1.39712523493359	1.45619994392378	2.31875475076499	1.45631051606191	3.17586450529604	1.57727547307096	1.47759467932603	1.23291832768991	2.52569118446207	2.26263263771458	1.87070598554626	4.36014975102364	2.82927134442162	2.62547404429927	1.48296892961738	2.39241972034921	5.19714189328291	1.61572851697888	2.58088341992892	2.07824034163942	1.94532476571727	0.803702148661241	0.918204326409632	2.83028822917611	2.90630534451667	2.20246915022619	2.68836242067414	1.12818920639727	1.89668910779623	1.70208593331229	3.54533450226323	1.66543016407836	1.26989047146729	2.63864832700471	2.40510950695514	0.845743689854096	2.38016147358489	2.16087362931336	2.45181108552502	1.94066184282548		chr12:96492069-96522451	CFAP54	0.531393	0.282378	1
chr12:98511698-98554751	1.0570810913394	1.2254994757615	1.13175101392207	1.60826602725914	1.83318935635786	1.11411162878871	3.82697039950446	0.595025714000123	1.27357335301842	1.9816015723625	1.66768621352111	1.43767548470492	1.21594548553529	1.47021316851998	0.883059377528997	1.32801851124164	1.95120287225936	1.59135545792684	1.6633674842	2.01969625915429	3.31830729839178	0.824954055306442	0.560051204987627	1.69461811134835	1.29795533758427	2.25841427678174	3.18661970132582	1.89433891560809	1.59721016478807	1.68194720969996	1.1035481228907	1.5900539216648	1.07186321255995	1.39638062467856	1.31298526584436	0.297565100805706	1.17467451742011	1.61167691113312	0.863713381793835	0.881454876126943		chr12:98511698-98554751	TMPO	0.373307	0.139358	1
chr12:100269882-100348301	1.28862977827905	1.13804427840596	1.16832408214598	1.37222670556	2.16853413441793	1.00726491287655	1.877042101392	0.414335437684546	0.824899297197171	1.48558369736944	0.927485782920849	0.735249378952792	1.69632059419699	1.16489529483996	0.599902894127825	1.1267359621111	0.853311443748998	1.36857024392663	0.830545998704435	1.15752551352221	0.878625393984532	0.302660975186008	0.586366116602437	1.90608210423115	0.998526451263837	1.40259057348951	2.01108423150541	1.77995987538094	1.22115661423434	1.33740337174752	1.00274271816547	1.35715128108284	0.71762687018937	1.71130274072895	1.09970168555294	0.211464911585836	2.36997357875799	0.961312177313189	0.966416054582468	2.10825606116045		chr12:100269882-100348301	SCYL2	0.510483	0.260592	1
chr12:101873248-101946501	1.46403189389414	1.00878512920312	1.50111776720186	1.2482051511834	1.45657275315731	1.2009073767532	1.30381074102619	0.590208660449646	1.4613665040759	1.45389580779713	1.4080215155974	1.63028103800017	1.45259984841037	1.3632377230572	0.797614418578355	1.3273160798992	1.99596905262143	1.25294654917074	1.50303968607179	1.61297841210946	0.809720330421786	0.691500121371599	0.421509665716678	1.49014941456285	1.23691439842466	0.964635486558833	1.70373726875691	1.568496541656	1.47143739543652	1.63626708614536	1.36990580283908	1.57234887074505	0.822387716741865	1.1590075243452	1.45830394605393	0.503530557166912	1.70516959561431	1.02562570111059	1.39655586314254	1.40672973808133		chr12:101873248-101946501	DRAM1	0.309316	0.0956763	1
chr12:102404448-102502101	1.18022574277076	0.971519961245004	1.17700867796479	0.928232823268989	1.41408222496301	0.894675429566554	1.17729692352411	0.556016951111073	1.26115812782985	1.13183135889007	1.210447993441	2.06821536084898	1.59570218579799	0.986777360557204	0.961756955295571	1.17589059105886	1.65490518109538	1.03207116850019	0.963713907094439	1.3455775980332	0.859508972798993	0.259232637567113	0.453483454351499	1.50321451514567	1.36057813489879	0.729145856458981	1.76913583713636	1.16742752754429	1.0580197649173	1.01550961039854	1.301039361658	1.08481104416874	0.782358928890535	1.15706431086991	0.958042040795068	0.397272251430577	1.62550057971801	0.788221837349317	1.03398214036596	1.14991544560226		chr12:102404448-102502101	PMCH	0.208456	0.043454	1
chr12:103907798-103976151	1.45779950035721	1.52128864440791	1.59500351658823	1.15637573290476	2.00824380351597	1.11276567531868	1.44000462063625	0.589288128525528	1.55909258206846	2.65793524493864	1.80045607975748	2.45569396479066	2.10463944118017	2.26578949898794	1.55197365624148	1.39910774796921	2.27743987604454	1.6397214882772	1.87764768268542	3.1455873128666	2.03937903765049	0.650443177927815	0.549358827661546	2.33923518606611	2.20321806143833	1.39940211885175	2.8177604818611	1.68957154079289	1.6138100389747	1.65630839222958	1.30047174129012	1.21483112984291	1.45385801607955	1.64783308374652	1.43414745785362	0.484496397452764	2.32795286472054	1.55964294945173	1.86408532226294	2.01374650904038		chr12:103907798-103976151	HSP90B1	0.400787	0.16063	1
chr12:104459598-104767451	1.87646701162749	1.53251756103058	1.6828448100451	1.79031924834643	2.3682955386599	1.62723350701491	1.8302877731151	0.680667568801596	1.15870592372255	1.69861719278486	2.28755875671172	2.87288459651919	2.55000787855227	1.95300594216282	1.03741577225022	2.06415935713919	3.1996694519162	1.56908027144213	2.05111587702057	2.63118464260888	1.23191471961513	0.718376877622235	0.386708479004109	2.30717156027558	1.79219850501555	1.47618147408196	2.74028242398344	1.47018701131713	1.80122956443577	1.9932310812491	1.73990743042971	1.3029014249574	1.09494504395909	1.94220284095464	1.1951361939512	0.560014507486581	2.14448455546753	1.76972230755396	1.3968699701394	2.88146167183975		chr12:104459598-104767451	CHST11	0.368905	0.136091	1
chr12:104931193-105053101	1.10277944718628	1.38442023427769	1.36406247863501	1.05601276743955	1.58855854943186	1.08515590941061	1.23705895228034	0.514985035577046	1.2351585373559	1.81165618155676	1.61721128664114	2.40598300977505	1.51087306981866	1.47429996923202	1.17987257009692	1.55467255033807	2.58124653906632	1.14572770800974	1.32698855020463	1.76585865817664	1.09140047184857	0.562165291965925	0.565010130099156	1.50095789822049	1.72223711477183	1.31744648417297	1.54778333868373	1.3441446990175	1.30121006922082	1.13874783811077	1.27293419695786	1.27883343450284	1.09988901429661	1.16500855436101	1.41294378975326	0.4064172660897	1.67339612062643	1.24307084320519	1.01380976591785	1.26710410598805		chr12:104931193-105053101	WASHC4	0.243586	0.0593339	1
chr12:106227948-106253601	1.80049425375044	2.39818979889522	2.1651788364564	1.20150301396305	2.19366351603129	1.41817838517314	2.97479143283311	0.482639425425599	1.70294535751653	2.31296094144237	2.13798727643164	2.9535673708257	1.9966170099473	2.35649501829495	0.830642169680198	1.20571834979752	2.99413045673273	1.45537278060444	1.70857203779437	2.49822286611878	1.44443853793044	0.886571725533826	0.547539723904196	2.00321038020944	1.39783824485523	1.54246854276678	4.94239206135861	2.47162867157214	1.75164935738768	1.81363162081974	2.07283001860564	1.659282336759	0.930236663310978	1.43314046109077	2.483280536375	0.336828459969373	1.62920034793921	1.55624029641105	1.863827841494	1.79569869734174		chr12:106227948-106253601	CKAP4	0.329335	0.108462	1
chr12:108517772-108576551	1.42698118506232	1.15047224475824	1.36341960807271	1.31657342320282	2.31646329019147	1.39463299848898	1.72738560378264	0.403164840767147	1.32556655735084	1.75082337855259	1.35265361052278	1.67701250910451	1.68459745882626	1.61609234135683	1.181927488504	1.10992861339988	1.93854106756096	1.29932115884671	1.82513924442222	2.10613247758518	1.52761768465477	0.57713370594281	0.427369754489502	1.66307992118386	1.72589584429171	1.29169553133406	2.19452506282181	1.32846111524113	1.77830032946501	1.49703919623633	1.65642527509011	1.62130096713176	1.15109909590434	1.23206284118078	1.58956132954867	0.444564937291787	1.91564619238673	1.45544413232528	1.43367261832811	1.87534519986337		chr12:108517772-108576551	TMEM119	0.265593	0.0705395	1
chr12:108609448-108862101	1.38573810601319	1.41696423475456	1.42666065099336	1.40109467662471	2.34671843742887	1.68622667144958	1.30175833465389	0.518832580104479	1.90680001191789	1.91461089107713	1.85481794904776	1.72959689257332	1.51439305657108	1.96221316297529	1.17106004724711	1.22694535004305	2.60904470381648	1.63941850344178	1.92682260997579	2.04236464916602	1.48319770864403	0.780865569897632	0.393678891918675	1.87028866090029	1.60032025746945	1.56273900471458	2.68758072691125	1.69743961665927	1.73651778688903	1.6971489218531	1.5962995264203	1.68618387899892	1.08861564259316	1.32765461526625	1.86424443383233	0.487596951979093	2.0158208151561	1.7090859311621	1.06569731903329	1.87486971039326		chr12:108609448-108862101	CORO1C	0.448515	0.201166	1
chr12:109100616-109134551	0.996221407314714	0.866600450792425	1.20609946387951	1.21677699213636	1.04698264022941	1.51840751787672	1.14762019390402	0.780395957415851	0.777614395127671	2.00703144673328	1.98279462759258	1.13297215027121	1.67120309797735	1.85137805454064	1.44867377590947	0.826979737212159	1.9204422817256	0.913537424596416	2.01588444960194	2.47542413528842	1.35663533224648	0.495600302602392	0.465782925514972	1.26561892854553	3.07889844306417	0.919732338173526	1.22562271989591	1.40165041689267	1.49280674871789	1.46362039377183	1.7459812462956	1.97890073899991	1.50530399133376	0.769663379326926	0.703541400226256	0.528595294944569	3.16885403858654	1.55644056984811	1.94897249213541	0.571417066651185		chr12:109100616-109134551	ACACB	0.59113	0.349435	1
chr12:109914698-110050901	1.03371395186012	1.19309952690638	1.24496357678544	1.17940409998404	1.93121226585582	1.01946609423467	0.973509943051297	0.579998008833698	1.19672833166309	1.16169022920547	1.74623851178253	1.61547712269371	1.71749390847124	1.18025302933385	0.848090011439231	1.18312206034789	1.55823206581506	1.14171373820652	1.45378533870348	1.50165776942762	0.902915679691067	0.55375160238389	0.383837481101207	1.48152578595882	0.824576057079657	1.1770618363872	1.46621597785545	1.09252364670675	1.2221084044875	1.27136562271663	1.01602727572461	1.06220264243454	0.620333461572019	1.06553146896224	1.06985560098772	0.475899412367357	1.39495575177416	1.09105409517998	0.878974584838545	1.47580411738882		chr12:109914698-110050901	ANKRD13A	0.369828	0.136773	1
chr12:110276148-110375201	1.35304738810003	1.13127726955078	1.3433274051616	1.20193275275984	2.04741304650652	1.17996154788892	2.41898918543944	0.571916011894149	1.87417320036818	1.71936270288622	1.7106777609565	1.57948565136111	2.02645634572818	1.6315885268829	1.06695277405158	1.16648030026155	1.4906888635579	1.54874985861404	1.39159486253891	2.16659289321342	1.58116895838959	0.627367441835504	0.393514020284555	2.01208723998915	1.9746771790479	1.66846251592446	3.36366992989579	1.28774112045651	1.32387427859875	1.46654169047044	1.15248857498155	1.23122862796147	0.941096327674683	1.59592447361557	1.86657592936664	0.405400864357836	1.21655564016416	1.52396652679913	1.3034964918048	1.51965617749225		chr12:110276148-110375201	ATP2A2	0.23611	0.0557481	1
chr12:110526348-110684701	1.06876033846118	0.900258263054888	1.59554539613645	1.09211194776364	1.55046564079343	1.58731352348288	0.986939649536199	0.59312816566894	1.66301535330818	1.64255361418077	1.52939773448806	1.32604986005247	1.4493625645898	1.49031942039977	0.913031847995201	1.26101728849634	2.0076056193433	1.35632379164504	1.77830797323751	1.57270367316468	1.00697982261575	0.68743827883814	0.350378273695556	1.86118377907876	0.980004949935175	1.44747965703321	1.84485015214194	1.313513147512	1.66331277287764	1.68509071971477	1.42822929382214	1.28412995010568	0.729051042611052	1.19036756428279	1.30644202017069	0.447397111898998	1.82662165426391	1.3755898959333	1.13595487594316	1.46172855290818		chr12:110526348-110684701	HVCN1	0.367631	0.135153	1
chr12:110697348-110740451	1.03087408576237	1.04498633595905	1.21686084168285	1.55697975694297	2.13430743599524	1.42978594739067	1.7360263720092	0.595926682626776	1.49999431900715	1.48718932460606	2.00108562690258	1.45439397748408	1.92124840806283	1.61039333160235	1.31729778050153	1.31837733170015	1.61137438399509	1.3725081236	2.04624959481714	2.41665246061615	1.63555429922261	0.544661303566785	0.270246065384135	2.29064389357333	1.12533712903365	2.20469143868782	2.45580969679089	1.51744903360037	1.58483273882054	1.86494599135309	1.19350039509932	1.36168067346206	0.972027467849209	1.45254588852814	1.7841035673295	0.402384298686662	1.87626140497835	1.61023981115179	1.01012443003387	2.05905608998972		chr12:110697348-110740451	PPP1CC	0.505068	0.255093	1
chr12:111397398-111458951	1.03452887454643	0.97147902317979	1.38703632162406	1.05271339789789	1.26568447213426	1.15370941551345	1.39333848885908	0.394981328612407	2.24067127781281	1.36913538040424	1.97332175506219	0.957942322905812	0.890152831446805	1.61354952266767	0.556583779180125	0.785696910827242	1.41997258107236	1.95127520619934	2.0281185017029	1.71470357815936	0.768830211475416	0.70613217970696	0.306843214870797	1.43718460470095	1.21371538618734	0.904901171147794	1.98876689417987	1.84057371112732	1.62558174499068	2.14603110225037	1.32441314246152	1.87614419284214	0.679903128855481	1.32499544294168	1.2123578782932	0.340830893464024	1.77766705853239	1.20987795955237	1.54629190947507	0.953005775365656		chr12:111397398-111458951	SH2B3	0.277203	0.0768415	1
chr12:111757348-111777901	1.57561191662882	1.73889093722766	2.01398203566214	1.84010132747956	1.74725678079675	2.52017452817612	1.04055672577857	0.621484284974594	1.1618718633713	1.53089632614415	1.83862505041517	1.05614172257928	2.44721462139752	1.91992161116999	0.872447787117258	1.76953809527292	1.92492409008137	1.76596339123636	1.688482163222	2.0987005387646	1.13011156063319	1.08344335312628	0.470345286339103	2.41938791273371	0.805087839140388	1.43358330881496	1.58057983741158	2.16179793351635	1.59533138946585	2.1153448364501	2.20421294210783	1.72132652757249	1.07954602065317	1.46370721143949	1.87474111828686	0.259947911642258	2.11943031948156	1.10393221189334	1.44999785977075	2.38094936673202		chr12:111757348-111777901	ALDH2	0.366995	0.134685	1
chr12:116020398-116287401	1.74149917791015	2.13950348011391	1.3230920036524	1.74905982247706	3.13960849714116	1.41728406806637	3.51348079361863	0.567691385271841	2.43816888318108	2.45655316795918	1.7553489785168	1.52248686085712	2.66142816200826	2.1684941303912	1.46270739710626	1.64608519323365	1.93360929769285	2.14740726031098	2.03427455563263	3.37732374438438	1.62968608904313	0.662129968399821	0.726712120058369	2.62510063485893	1.78439545125097	1.98908349247111	2.59970710167559	1.49666105584928	2.13840585082171	1.99710818735134	1.75669995482539	1.8711417838515	1.21463716311811	2.32328284122074	2.56699440121484	0.311954269245351	2.48095046904428	1.69988575307859	1.15648501327769	2.59465776233231		chr12:116020398-116287401	MED13L	0.26372	0.0695483	1
chr12:116301048-116395151	1.32500136571616	1.77637916080803	1.60451169946466	1.04728040479768	1.48216575514195	1.32915693479864	1.48882097795419	0.533476819804552	1.72826639305582	1.75731419117936	1.62372041679885	1.44613279406439	1.78671920098795	1.70059929366631	1.02839411571228	1.61331647485625	1.85555930250005	1.59848733768636	1.53095437230933	1.87166417271461	1.27119020716751	0.889704848507933	0.321259419916281	1.7079780110036	1.64029676605149	1.36569262627631	1.59331690204617	1.52955201750115	1.60468178961497	1.55505900759676	1.56488288409287	1.55643363642279	0.878948073562519	1.41581093659104	1.91644496956481	0.374102497259716	1.84991068380332	1.10520241556501	1.37174411560794	1.69613876286124		chr12:116301048-116395151	HRK	0.43761	0.191502	1
chr12:116913454-117035251	0.880414666759086	1.72552478935488	1.06459528576271	0.991290468114941	1.56510482126486	1.05359527046517	1.64966970187284	0.554748082414599	1.20884366179894	1.1440014180492	1.12330350268242	0.749337502618695	0.963055923472204	1.23751405312767	1.09716550397707	0.892302008404463	0.873604462270602	1.48182257492969	1.23717848896152	1.28560177311541	0.883351774063066	0.362999777702331	0.42905995042976	1.15248059806137	0.865886881198619	1.25401785672977	2.19269847148552	1.35904400290794	1.08648343856009	1.23150635205623	0.976669859889197	1.38740450474786	0.860657926169601	1.42975424319497	1.18463951730204	0.340663958588262	0.869808649793207	0.916179191627601	0.796853059325675	0.93920998534733		chr12:116913454-117035251	FBXW8	0.408773	0.167095	1
chr12:118032998-118058710	0.837699548417044	0.853084666966868	2.56510858250734	1.15165617649944	1.40496068830855	2.22175469220395	1.5243928955474	0.308065733993309	1.26398098590353	2.37754135961845	1.35247090997391	0.785367436420765	1.33478038640686	1.69651062753708	1.28378365805492	1.50655675538203	0.980137167712441	1.75844921101886	1.31251946797532	1.26857203590063	1.03477622729558	0.789022664114489	0.240808883847773	1.21472886341545	1.54597456611857	2.27345065311672	2.09974769309911	1.30355147100171	1.82176445869849	1.39842273254783	1.28014087631803	1.7250361180912	1.1550344124609	0.733138543458375	1.19069005800526	1.29723001822518	0.802854597113285	1.98637017210403	2.39859289739079	1.16539584436799		chr12:118032998-118058710	WSB2	0.527755	0.278526	1
chr12:120079498-120147751	1.26600312943079	1.3253627379883	1.34391646976862	1.44811692771494	1.71219069932349	1.21844097424979	1.59989759537527	0.551170650235334	1.54253030474891	1.62209271896499	1.34259666093255	1.46845804902009	1.63109599769798	1.68584970813519	0.597616132628477	1.21199271851375	1.51887224043525	1.3905150213421	1.79537816632796	1.65985734614543	1.51949139008565	0.828313955255655	0.274558945079256	2.19421372988294	0.804605016659095	1.50579944581493	1.87296917936451	1.44686127452686	1.4361443454817	1.4560691313818	1.17497662641871	1.28259472634093	0.490858804354839	1.5911398868166	1.26054627315743	0.375464796412302	1.74415612956128	1.31574797831067	1.05635649285133	1.8706364638126		chr12:120079498-120147751	RPLP0	0.246116	0.0605732	1
chr12:120524598-120553701	1.83149063885115	1.82639653750704	1.59261176926495	1.8273969994435	2.64793168045342	2.18787371855206	2.65629353499925	0.803068084685285	1.81772074316982	2.25029554419671	2.41767998450041	2.54895224443995	1.954795716977	2.43448183395214	1.10839222400648	1.52321695521743	2.59222982182599	1.833630350515	2.55436831811658	2.82305784455735	2.06862835745608	1.05344913129994	0.423498610516093	2.62709017148144	1.51992091311541	1.80358199903612	3.23969814853679	1.62725349596769	1.96004094460684	2.24699164415532	1.55609147349577	1.71105028004746	1.24825526970172	1.29691451675051	2.43337210756956	0.545246492392173	2.33153430688183	1.75480773887724	1.43855636032173	2.58175691420267		chr12:120524598-120553701	C12orf43	0.332371	0.11047	1
chr12:120747948-120901851	1.52519414804069	1.68433485262407	1.27894430622049	1.34038960419384	3.17493946051165	1.06026315918401	1.44713814455554	0.596110494971521	1.14043685631472	1.64501452703453	1.9756539183463	1.88188586805633	2.14951693952246	1.34878435474463	1.10619197881637	1.34799472664945	2.22018902094448	1.45352987548547	1.77188837117886	2.26519419640142	1.33871268545148	0.486831551363106	0.509773015670422	2.14340725423442	1.43061927710606	1.32864200206882	2.70209203052104	1.5316942104619	1.40169083523044	1.58363017018189	1.3620054153657	1.4966145792302	0.987391514731647	1.86164010918946	1.42048763997854	0.292655960088417	1.93876863106572	1.24236113442981	1.03753237382754	1.43260116204649		chr12:120747948-120901851	ACADS	0.211684	0.0448102	1
chr12:121126098-121161251	1.12950084767443	1.88547658469165	1.44882862995777	1.16234566535796	1.62870653725397	1.2656463762192	1.91036410369049	0.600267233442674	2.88706672168751	1.45471385653251	1.56321571566383	1.14390894797089	1.16368655810709	1.50577331276361	0.825646763220418	0.693804000375344	1.81452893927719	1.53120663972432	1.5688001231949	1.44421385257059	1.12089528113394	0.8724606990101	0.36228388445463	1.39423924802516	1.41111234716005	1.24199715271093	1.96492214501859	1.86181361720573	1.2150216110062	1.2277743639111	1.41001144717366	1.17102030124165	0.708794532601065	1.14807710293458	1.14606911805635	0.847895033903859	1.65278861992767	0.957783181958916	1.10082125032412	1.16033367524179		chr12:121126098-121161251	P2RX7	0.512224	0.262373	1
chr12:121174048-121329151	1.14517111841539	1.23625905822775	1.56201265776266	1.17957232492405	1.85135392171354	1.4789122215151	1.51287558715007	0.552659842380383	2.09897684386539	1.71138734114942	1.93007178766247	1.43878467789085	1.74812030093774	1.59933876029699	0.781502189209097	0.945073705836934	1.98686097072718	1.47426913132271	1.81470468572169	1.90229994403847	1.06453313672973	0.813782733715413	0.19433494072832	1.76767204775427	1.10879194665687	1.58252352884119	2.02478854127477	1.58000696389459	1.53545217401112	1.7183004762984	1.54406376342038	1.79001652952728	0.960048284278198	1.48059329062851	1.49367973692311	0.531492631292509	1.80677048420963	1.38759972057056	1.53312027616021	1.42932097657757		chr12:121174048-121329151	P2RX4	0.402153	0.161727	1
chr12:121391448-121466101	1.29700926152444	1.05941487194912	1.51235234864876	1.20081940424124	1.74190582144226	1.34116059978276	1.19306723568563	0.535071442020862	1.45680090438688	1.27474173457884	1.85808002489446	1.14679305862092	1.67580298903419	1.45638902304179	0.90256556943833	0.945071237622656	1.44159839536179	1.33161781225843	1.68961689038601	1.77485758836952	1.08258067813586	0.609559164509895	0.411425340762476	1.7214416057294	1.07294368235608	1.12549306662832	1.49952946842734	1.37816965237745	1.4781687566206	1.8438613337438	1.23214057539366	1.47683928424429	0.769704887330604	1.27553710524383	1.2801960902231	0.389148418308131	1.50137583477209	1.38334304307404	0.850958540592732	1.488634716013		chr12:121391448-121466101	CLIC1P1	0.426674	0.182051	1
chr12:121779798-121841701	1.45864200624006	1.4901475309083	1.68241511313829	1.55519972306682	1.73902319555814	1.78438870316021	1.59718776192078	0.697170844088617	1.6511613566634	1.65983694072313	2.6733736874245	2.78169969853309	1.25984042852616	2.10647470398562	0.542636582332098	0.743609642933519	2.50656863855066	1.380860106936	2.50276506113187	2.01675331035742	1.29176577027146	0.794208334698752	0.439273733226277	2.08159902688684	1.13856050047107	1.59600052130535	2.35545340757473	1.66060967631754	2.04374904160059	2.04342579886351	1.73476377808066	2.119777497897	0.739503749187869	1.56807200983643	1.48796783109338	0.356000212008603	1.68030889524263	1.83709585595909	1.30477909524078	1.61380386028777		chr12:121779798-121841701	ORAI1	0.437464	0.191375	1
chr12:122059098-122147851	2.44598862114742	1.60898431807638	1.92794964355075	2.03795373008885	2.40726983637568	1.67086380007639	1.95583504760203	0.790935958427039	1.62932760180605	2.21727236838163	2.07251357055773	3.43442158154122	2.73180809012446	2.04514362630969	1.04122914901239	1.81213286633813	2.92376703291582	1.60083325617503	1.96306386222211	2.98533531992534	2.25418373062797	0.833839904866879	0.340372628858487	3.16460818807654	1.75718436914618	1.90321919260023	2.41896153675007	1.73830130619084	1.65675033444782	1.98152677034803	2.41835641404242	1.79426095513946	1.14115518062258	2.34201963054459	2.23908129763001	0.504094341191389	2.75498589949307	1.99187591502288	1.4005812387623	3.26926184794357		chr12:122059098-122147851	MLXIP	0.283302	0.0802601	1
chr12:122400048-122419351	1.31978748904116	1.66363163061568	1.5012996571905	0.856887849730091	1.65209757209516	1.52833756160424	1.88773067194786	0.720254799322055	1.96248649094899	2.3851742008584	1.6951015187598	1.95561039686962	1.67075801131017	1.77437363119002	1.84682921092513	0.947389990032804	2.0199518768547	1.62384047186069	2.36984992179597	2.04963457615622	0.992742120171719	0.867378384151495	0.588375638196884	1.85650013094401	1.04865988338409	1.39831480278344	2.23372939669842	2.07688414325722	1.77818733346834	2.02703747693933	1.39869175094701	1.64783738916093	0.995195382349684	0.939704359627822	1.38422362770133	0.754064315940881	1.57052627038544	1.08276657408999	3.25601169869584	1.19146705628279		chr12:122400048-122419351	CLIP1	0.547985	0.300288	1
chr12:122544598-122557401	1.52024679736125	2.03588004694192	2.26371979657002	0.7688569662449	2.72413546058488	1.93547336992225	1.45351095090327	0.319007334891816	1.26033907322448	3.93427361176437	1.59389700327687	3.00219037206956	2.17628189372987	2.31124535574831	2.15711364012799	1.29104525752798	3.5110160694158	1.86599484329904	1.77921970178515	1.96800076308036	1.3771602015098	0.505675379176704	0.590636937777619	2.18116817170217	1.81894926198086	1.5450689326798	3.25135904955671	2.22224189824242	1.99957396464422	1.62878244189999	2.63428229877881	1.85116146712646	2.09094196288901	1.28332024595337	2.17567197959493	0.372270868168019	3.21834105904452	1.9155319077879	2.82328856906758	1.60990157157186		chr12:122544598-122557401	RP11-324E6.10	0.271843	0.0738986	1
chr12:122837936-122955151	3.25888062225774	3.99183812991486	4.57207329850925	2.75037449964768	4.56391890282564	2.32185902657087	4.90637504196121	0.954473994696873	3.01486995969667	5.45499404992439	4.70358047511817	6.64099025900281	5.6785497524337	6.45090410383337	1.63377368278025	4.21524479899377	6.42969052253403	4.05882824357361	3.27820931152191	5.66328188980477	3.64585015352473	1.5192890170922	0.499522691578149	4.40879553799916	3.3296770599545	6.61291359493572	7.34393912670409	4.00202555526877	2.95306636267883	3.41056798761988	3.74713978670631	3.22667950883201	2.29818903582718	4.04278016898558	4.72109028177081	1.03965643164589	4.55094117490885	4.49787112280453	2.45981515685405	4.6011119655205		chr12:122837936-122955151	ABCB9	0.318003	0.101126	1
chr12:123218048-123258651	1.41683212884346	1.70003307776957	1.34794382380774	1.13460159606468	2.20392575325429	1.64050972288062	1.53919342530629	0.40098159664249	1.74135774167554	1.85938796527262	2.04432711463284	1.89750811305913	1.74968768300463	1.44455697124128	0.98877541241668	1.13368909986719	2.26763686949037	1.5398208801761	1.96749823736254	2.01579566286507	1.39194481040261	0.660998800607929	0.428564583581453	1.69462850676226	0.939485357051694	1.28175348291107	2.55063672483093	1.82983510549243	1.86606524907438	1.83961206970518	1.79168697489291	2.00730494769022	1.02397078249813	1.54599691432916	2.36267326337521	0.484371009674852	2.21698460425209	1.48239331110079	1.40027552472941	1.66699332021398		chr12:123218048-123258651	RILPL1	0.424409	0.180123	1
chr12:123430848-123450951	1.45263585582155	2.13699647210899	1.82737891291674	1.07874206109793	2.46760441341631	1.75237999229809	1.19293829261982	0.510070134585443	2.98471250752892	1.82614206755584	3.14195138912381	1.6941574913497	1.52812687698033	1.75823800792818	0.892794047337361	1.08346406212549	2.79054048118216	2.46859061126613	2.9394861246983	3.02473673346489	0.883330114471987	1.45702558825888	0.411786884646361	1.75693601728686	1.32309650898733	1.63274010432847	2.56364286011245	1.92996452455365	1.91323206353523	3.34075191141029	2.58948618152409	2.83268003774331	0.745172476983987	1.40052332838479	2.53844722672038	0.347183977862981	1.67125152852073	1.59259229468504	0.985935680257459	1.74688851066801		chr12:123430848-123450951	RILPL2	0.449104	0.201694	1
chr12:124367598-124570001	1.03365988439963	1.08568370849689	1.98277012737448	1.53857948111977	2.3513728863841	1.73885359769407	1.85960543651474	0.53729766339502	2.56717629697643	1.62463948893318	2.3039500388126	1.86346517629921	1.65903478845381	2.12965827571949	0.585878441208241	1.32803472796544	2.20189439110688	1.37934724435823	2.03386072733839	1.80560667417038	1.16325240441532	0.646594231544719	0.241597564232053	2.16347225663281	1.3795093009357	1.80082875574459	2.3602729619748	1.37892072894289	2.02538828411515	2.05305261597348	1.92099976897123	1.90578516223514	0.945210863628075	1.33744347350341	1.66442359807213	0.455593429872065	2.31812367541249	2.07607185711527	1.65984526999437	1.56248315741966		chr12:124367598-124570001	NCOR2	0.413257	0.170782	1
chr12:131089948-131117051	1.53746809020689	1.5528901933393	2.49842201734342	1.5513822384366	1.7828064862513	3.87697031463895	2.17608429340571	0.379767666000935	3.39591861355813	2.50743752207923	1.73448860633297	2.05226371389197	1.97169779590199	2.60825514969549	0.797187714538194	1.48174514668647	2.25207936968215	1.83970279963517	1.90679809356864	1.99527223113601	1.30115622670641	0.671530846461853	0.271593326265563	1.72055674608092	1.35368755926788	3.4298733194141	2.47978233670187	2.50956225760399	2.36191622978601	1.49754387412355	3.11802993133896	1.8204612141977	1.82926174278499	1.44250401765684	1.99780362495655	0.603787134437944	1.49872322184726	1.67027399732678	2.39511530621348	1.75361510955061		chr12:131089948-131117051	ADGRD1	0.628699	0.395263	1
chr12:131897232-131939201	1.14342037360988	0.856385481230144	1.4735582323105	1.01409397950595	1.84100131188817	1.32913767950069	1.04794342083437	0.478580856171718	2.05725122578185	1.0065727072631	1.61646621267913	1.4215488139262	1.43730239522535	1.4689538246328	0.370462353203115	0.864935438709062	1.57629636030577	1.30014029626135	1.48351265461219	1.4571237429466	0.926471632900395	0.536004940156712	0.164070415326475	1.45100992968036	0.93051547822539	1.66615908089431	2.02303775683531	1.42380533812914	1.44627712662654	1.39090047802935	1.28952059986948	1.64460850635339	0.719376589893436	0.851274463167555	1.37095844900384	0.262233649456112	1.20262759981222	1.1625731666979	1.07013355811962	1.23367649927907		chr12:131897232-131939201	P2RX2	0.551044	0.303649	3
chr12:132043598-132110151	1.16431043013846	1.88598104496806	1.21092505869752	0.992024979550013	1.66088778294511	1.25420805711495	1.07163149911997	0.420735398519418	2.0360486001922	1.30966064895457	1.26269052827588	1.09049114203589	1.08747866033513	1.20647700786006	0.777691598741682	1.01374865916209	1.54297832994318	1.51215069929265	1.24715431898911	1.49876489200046	0.913212961744358	0.441373067188986	0.271217224413803	1.33537417450518	0.619348416791409	1.75969488089435	2.63679055832812	1.36284608992733	1.53915369795417	1.20884637425059	1.10079517384756	1.46199125614359	0.768624268153996	0.939518551007449	1.47231360246245	0.296521430699466	1.14616008675163	1.22860592776257	0.760871433836961	1.0401023315387		chr12:132043598-132110151	P2RX2	0.441951	0.195321	3
chr12:132413848-132538951	0.820933066729061	1.61763664027707	1.82231065915541	0.7706293464791	2.23514282026206	1.60032936315099	1.56630380345862	0.338707425271076	1.6258623918401	1.24392365758671	1.80582193912714	0.744097352338741	0.584042708430653	1.75574807717087	0.327819949021316	0.72913996784388	1.16854496674486	1.39721685182684	1.70833173243152	1.43120007362677	0.651001901729702	0.497992339783222	0.112880826923448	1.03158410927953	0.843482798333925	1.95498120853545	2.00269934138254	1.8765880348807	1.57580532951687	1.4956897784096	1.18946921437988	1.5499532240618	0.513254325415826	0.804256741839629	1.16876145774637	0.255774511912211	0.848543293341665	1.0397678703754	0.759728785312389	0.844445174973547		chr12:132413848-132538951	P2RX2	0.430295	0.185153	3
chr12:132752948-132852501	1.31893150207364	1.5793722545091	1.78686422971737	1.00103471626702	2.16253087133517	1.1953626086199	0.905344098995378	0.624146723995062	1.46670735112417	1.29128876332048	2.38103814096689	1.15616650127378	1.5682733525706	1.50030251637694	0.84206389113753	1.05015811010292	2.62729449365859	1.43726322424481	2.23026139869088	1.93357069667208	1.33107807429257	0.82476162692409	0.366477910553212	1.7127539956358	1.46377444734737	1.75888472616569	1.94584002380792	1.3559774066463	1.76726473934252	1.80740203912168	2.27509390040377	1.51145233770817	1.0441893240928	0.994807309228316	1.9527555724118	0.278464960606191	1.38164375638865	1.31798463748292	1.26128805761819	1.22314297915118		chr12:132752948-132852501	MIR6763	0.258387	0.066764	1
chr13:19708398-19780518	1.2998156649792	0.992271690864093	1.46452459965258	1.34402465758358	2.20642323564073	1.39508805231718	1.91752811643363	0.668902489826569	1.19578437936881	1.41015083252479	1.29302752854648	1.41136411058765	1.58386541075692	1.86600126903644	1.14338184449627	1.04053155126964	1.62589129074113	1.80502788259517	2.86542329447659	1.97560155743751	2.21091043466134	0.585396750074986	0.504432055184021	1.60834255443711	1.01280167433645	1.7231150660175	2.86063403178813	1.66525653765427	1.97989371012215	1.50778145714208	1.24746198625069	1.90715848543232	0.866706474977402	1.67297697893492	1.26258112461736	0.37895559749446	1.67962843382305	1.72569899112558	0.985670651699592	1.30117652123179		chr13:19708398-19780518	RP11-61K9.3	-0.0191536	0.000366862	1
chr13:19950298-20024951	1.00468338507925	1.09941376565852	0.983723955413676	1.08825193973315	1.63692735306472	1.42680215483579	1.67274967273103	0.478907295786434	1.14418888022518	1.32844975348709	1.12264293128396	1.01736678435985	1.26543833269317	1.52056411712223	0.778962395963577	0.932014176451732	1.06089260693204	1.52814655604113	1.47120597400466	1.43796764145302	1.46348803970431	0.522807686035713	0.597874305428643	1.43157890504515	0.907911358546155	1.28541999427879	2.28285752438015	1.48251921015793	1.80107103503812	1.2162904791017	0.763183014823429	1.78824272186813	0.550017659658843	1.31753082184271	0.929685952935892	0.373758898967651	1.22534384557594	1.29733896023578	0.59232178931323	1.06702906158729		chr13:19950298-20024951	GJA3	0.106502	0.0113427	1
chr13:21016648-21058301	1.44285287388699	1.20799248932164	1.61463169849286	1.24414141130261	1.45618141633916	1.56031873483834	1.44830572282633	0.525278337621513	1.30935265131804	1.82398161754001	1.32534274505916	0.932349255084362	1.97572993631377	2.02174690168759	0.9167995758539	1.43239615251087	0.642683556825608	2.00741818024144	2.52705746316504	2.32783101032884	1.13355559703959	0.825146395903313	0.495907957084235	2.5220996683028	1.04065080555813	1.50567145557957	1.82364437469795	1.59128558197704	2.32110231837545	1.78455935982939	1.07595799246744	1.81854130134699	0.609132322594949	1.26787039939217	1.18940240867703	0.409462804599936	1.84152651263876	1.61679445727912	1.04898429989187	2.03752912241185		chr13:21016648-21058301	LATS2	0.349857	0.1224	1
chr13:23608048-23644951	0.565905257566866	1.31780335508313	0.790135643986508	0.752641337701574	1.35810862103006	1.65181713168052	1.79588223012323	0.594905255086878	1.20746758096983	1.08661957119819	1.06721287844619	0.974763569708395	0.524544971057438	1.63759839529614	0.574703791352375	0.669266654482344	0.865309736520899	2.8769739137434	1.19005923334851	0.977687201433908	2.15425299671531	0.440901136118465	0.811299754572956	1.38127049416918	0.271876550404848	1.35251350955953	2.00070562592846	2.27285102328543	1.49234282900543	1.23807603744623	0.64866788076759	1.59053433136586	0.521151689301123	0.730064136058587	2.54033763069574	0.230461149582418	0.644597814796286	0.769835348328141	0.559688733922135	0.449726878104868		chr13:23608048-23644951	TNFRSF19	0.326709	0.106739	1
chr13:25724898-25888451	0.949977995926211	1.33726513229509	1.90960306107376	1.01989943515819	1.47297451644122	1.20378371308681	1.24776134894175	0.555534035962625	0.991585312316001	1.49981461262016	1.50577176805477	1.6077549163492	2.34905907610544	1.54177812460293	1.04441531860278	1.12019064872881	1.87518064362549	1.28918949144406	1.23184066424098	1.01479709302177	0.986543132473298	0.456312128279397	0.480326150559754	1.78288806964707	1.10605008781197	1.34100188630548	1.29001403610925	1.59171206766672	1.605201546859	1.14768432983058	1.15008045549702	1.35282099380507	0.59762659095751	1.4422347086567	0.982712104365042	0.833978187304136	1.3941133094051	1.21597394876192	1.42509017068134	1.51086380455759		chr13:25724898-25888451	ATP8A2	0.480167	0.23056	1
chr13:27115898-27177001	1.03812388987235	0.979619265291071	0.833368006719843	1.24836920691887	1.52521569455569	1.6557281555333	0.946881322871096	0.495103888297067	1.03512970879382	1.3542273983847	1.30747646774735	0.960066775635746	1.36433417763193	1.1814336157958	0.658974859899798	0.772343262339417	1.12677311527552	1.83207784980517	1.79077396978527	1.21421868150027	1.02922837897895	0.374011506821114	0.457898191632035	1.35061062510501	0.386445237873741	1.24426428721593	1.92400973488634	1.6529429142701	1.62661340358143	1.20139511692489	0.874722624424596	1.42692441396297	0.585693168818425	0.860261834977513	0.747358426206798	0.341419909415529	1.19353494780602	1.26139950368256	0.502424868793251	1.24577952165898		chr13:27115898-27177001	RP11-428O18.6	0.432983	0.187475	1
chr13:28022598-28057801	1.06490155771066	1.20098771763866	1.42707539751587	1.40874082280624	0.848757409491274	1.59313461042076	1.2739887299261	0.451221288851718	1.54295502402197	1.46459535945781	1.6981007241948	1.06984715076394	1.92854310269602	1.70691090439534	0.850583129782083	1.79295839830186	1.88810259657106	1.35859083150467	1.98219394894619	1.26624281068923	0.952460164315835	0.696211394963529	0.444667833443072	1.38252772167868	1.49647465272799	1.76474832628592	1.76870715632281	1.74641472998896	2.54190431258345	1.23054767636749	1.30127128274514	1.25116208442138	0.537047178582623	1.03673797416489	0.779293920478831	0.640357736197889	1.77427229066577	0.885229032886228	1.26841672110142	1.6912406253369		chr13:28022598-28057801	FLT3	-0.0481908	0.00232236	1
chr13:29501498-29593187	2.04468143155464	1.23229130178418	1.87404793950316	0.696819215923395	2.24172170033982	1.3936638289218	1.65450352839179	0.46220250796681	1.47424385102199	1.87845345062024	1.503330620708	1.48171310165547	2.365906844626	1.97974864762664	0.978520970842605	1.01178748098163	1.34268224285994	1.80141540184698	1.99723323403218	1.98215697087349	1.114437723114	0.985687504652046	0.325900800190986	2.15558108570896	1.09126184691072	1.83488679958734	3.49439981661433	1.76478449899784	1.81063236587799	1.5649446753692	1.18197520067274	1.56282975959186	0.752495982306697	1.53261091915664	2.08725525293938	0.70339591666373	1.49956121572697	1.60088678547501	1.32143309271409	1.48790640825697		chr13:29501498-29593187	RP11-629E24.1	0.23978	0.0574947	1
chr13:29721698-29794651	1.41701376481976	0.916296202782867	1.22864297465542	0.866226565837674	1.04792484518109	1.29051099911774	1.36917796415243	0.357441588182056	1.10817130794575	2.05348408702088	1.06468622222652	0.610444129102113	1.87920617370453	1.43295676576885	0.849503432507237	1.47103990708062	0.575187914205037	1.60013962183427	1.40590273253717	1.31370480162309	0.972318174221127	0.575546896968979	0.511060424833654	1.43742793750922	1.75921150840483	1.53132445751959	2.39618156418003	1.98807466289667	1.61632287940981	1.111599567059	0.821045764308373	1.46830647584045	0.713131907825106	1.08104475275529	1.20662040532083	0.587317278744879	1.63933914172046	1.24123792991843	0.791430033725512	1.29178704037119		chr13:29721698-29794651	UBL3	0.102371	0.0104798	1
chr13:30382548-30476851	0.992971151894767	1.02077039365653	1.79909791777898	1.01208942333834	1.26505532971881	1.61021687593452	0.828501481276985	0.69145665272812	1.11545008392515	1.22908856217171	1.69828075078476	1.36427377053309	1.38464403065599	1.56093825429227	0.953782538298961	0.761774085908769	1.52947092081633	1.44404707308232	2.0223683036731	1.63306636303264	1.42406617352479	0.58676873340383	0.545635807612164	1.63311348767713	1.03152516529798	1.28539942530723	1.91689629989175	1.58792065571062	1.87368872582712	1.23048272721711	1.5914298136865	1.61722359086797	0.754155836623123	0.845557901028551	1.01001340545976	0.370244843098537	1.37039172623983	1.3518574384884	1.31082896978585	1.42444618477135		chr13:30382548-30476851	RP11-223E19.2	0.187028	0.0349794	2
chr13:30592898-30767901	1.05452650775062	1.15269580678664	1.24906050168511	1.27807054603376	1.76826204005603	1.68818315772567	1.23599327088166	0.62310133290633	1.54247185415307	1.60347296867636	1.57549610993133	2.15300987259701	1.31373167312156	1.63713992140264	1.05659610149216	1.00476018275072	2.43586657692247	1.55851997611007	2.02281781110424	1.77432345994512	1.47978522045283	0.871615989851276	0.544252610426165	1.6010846246078	1.15111059935168	1.52525015988239	1.86123037184347	1.45028405978142	2.22466226775137	1.40968372043708	1.31597453830019	1.60767147141392	1.00209478651697	1.17937526755708	1.09198881255644	0.58235418939391	1.34099946628691	1.55189521807785	0.98409131197119	1.76600174897549		chr13:30592898-30767901	RP11-223E19.2	0.227103	0.051576	2
chr13:32588925-32697301	1.15564559371544	1.03687971956504	1.04621049631865	1.31644890258948	1.75093190986111	1.32227517469279	1.58418678831086	0.488936226437059	0.957441118023508	1.39600493791043	1.08818699421555	1.00060457755689	1.37749285571269	1.4105093488893	1.0652696757717	1.22585990017123	1.10007649981898	1.29044515199063	1.57580255776982	1.726541484545	1.47657965080018	0.483137483142156	0.40876713415244	1.24561326285641	0.894915189011229	1.4452270420941	1.84492816252464	1.53991476661796	1.39275862252713	1.36232389233845	0.816837118214162	1.20593751274492	0.747732650187017	1.26923407498651	1.05677588386756	0.405475796638256	1.15477745707671	1.50972067034245	0.662308717828685	1.4226301745878		chr13:32588925-32697301	RFC3	0.198572	0.0394309	1
chr13:34939748-35272701	0.910412318455962	1.59162105030413	0.73544691407106	0.891376344919259	1.86754117846549	0.945993487022512	1.97653561255059	0.477143815012951	0.945367000185118	2.19023080935961	0.838314118787676	1.31122495191961	0.885307286165012	1.17288102143029	0.482462245197632	1.41290143280729	0.913708254062383	1.4104561305249	0.903818364395658	0.714912167340553	0.910527061396648	0.275753455367715	0.555457339182195	1.89344128186644	0.496543871043663	2.19749377752076	3.39034329468642	1.83765777191808	0.797319815242284	0.769340686407053	0.576278703786335	1.12843555369362	0.580954576995819	1.65998477392616	0.711787910011519	0.296459424192724	1.7819619304411	1.00204289701947	1.05751986159628	0.730899346821575		chr13:34939748-35272701	NBEA	0.606688	0.368071	3
chr13:35300998-35360151	0.910392483683798	0.977757287243049	0.683457345294554	0.989922819330184	1.38504823521876	0.834153357483764	1.47562193451645	0.358032094109555	1.0345117743061	1.34912468893818	0.686292415462507	0.918971247316173	0.709700169040609	0.89604507869454	0.452681873031354	1.32248604961275	0.623946617097283	1.43268558409581	0.823681764644485	0.554486138066697	0.765550198598976	0.110398068788354	0.948678682112312	1.13570836262916	0.377453281861339	1.3688498888026	1.70960906227276	1.55128881291632	0.875815092503452	0.72564556672314	0.600547188179549	1.12247570797407	0.532963667005128	1.34769363242163	0.503663084490542	0.246442944255153	1.35585949388475	0.726718746869709	0.875117856026354	0.599017373368717		chr13:35300998-35360151	NBEA	0.241132	0.0581444	3
chr13:35449798-35539851	0.982273891588598	1.34921479938021	0.714576930563918	0.797299129400376	1.43990042995816	0.846892609781827	1.46351254523947	0.42042685567942	1.1190134752232	1.32556245742243	0.916422351406051	1.13893009893994	0.651934647703951	0.938376699043715	0.414319109788643	0.753209911822589	0.797580113148147	1.05798683450991	0.903258084050674	0.622206529388654	0.746947341384502	0.14010538268254	0.569164257932562	1.14989580043387	0.337041032779705	1.22866891162254	1.65729738668696	1.48233737506716	0.971194095792472	0.76789914735505	0.691022346541033	0.978706449760116	0.675247250179733	1.2447381912871	0.583001274735455	0.347166295210537	1.4431948877884	0.969821282098957	0.741800053074166	0.576264303868705		chr13:35449798-35539851	NBEA	0.341462	0.116596	3
chr13:40529698-40684701	1.76213511622601	2.25515892835384	1.67493620754959	1.64287264196517	2.56847504731674	2.20386861351049	2.06268393786426	0.692731915556069	1.74992049852767	1.8559288271581	2.01100371929209	1.68396023496899	2.26848216080898	2.28718685677232	1.43313532266772	1.92806504076617	2.05715478828555	1.8754242530776	2.61890077581018	2.43385118111072	1.3629034269279	0.844448222877039	0.640506741538682	2.50453112595344	1.21953284183499	2.12705001653357	3.25219093501615	2.17770246151419	2.72436393276426	1.899506615195	1.616666177934	2.65692629547418	1.24282683479992	1.99535947315675	1.3810294523165	0.664385014395895	2.05437881105435	1.96246479653999	1.46498915535188	2.45674489793364		chr13:40529698-40684701	COG6	0.197959	0.0391879	1
chr13:40731348-40798601	1.32383286402226	1.52514617440539	1.33653890498462	1.01078775960001	1.6981932586514	1.45053682787566	1.59227907891275	0.5344612954191	1.50262634030814	1.38006123841955	1.379790168886	1.50435456035745	1.96796142606069	1.32863423302286	0.832877344655703	1.48211250532827	1.4732380762037	1.80725162760881	1.82992680618679	1.50212951625904	1.01227528186056	0.72007469947245	0.487539826666565	1.71613987600206	1.07954416458026	1.32352130526474	2.07229203570063	1.74974182959213	1.96675593917219	1.05526595986334	1.25780154648738	1.32494685515746	0.719598787736355	1.14994668888771	1.39874633296917	0.575643632794241	1.88004355105439	1.44973571844444	1.02530572706698	1.55827508510193		chr13:40731348-40798601	RP11-350A18.1	0.136391	0.0186025	1
chr13:40924273-41077951	1.46624920783395	1.58781811736153	1.26615736512509	1.3834639505121	2.56475584477152	1.41580397253325	2.04161241691629	0.613284060992082	1.64270352223594	2.36982159176023	1.74252055998992	1.97006804045473	1.69582662367318	2.10286555144491	1.32481452747145	1.04667958473582	2.05013041437925	2.14529537903609	2.82941584706403	2.63205552376133	1.75648927280535	0.785358517704607	0.545377072164203	1.98467366327212	1.23712011477393	1.6003050361225	3.15660495062541	2.12362883902233	2.48023959781276	1.57820295193536	1.50411216324004	1.73096458253972	1.10513919613689	1.68626893201758	1.91598444321272	0.451924591568131	1.65355344935822	1.76924323749945	1.14250926554905	1.5187122202783		chr13:40924273-41077951	WBP4	-8.09771e-05	6.55729e-09	1
chr13:41344498-41358101	1.04918413794581	1.08617322852058	1.24385716261084	1.4736594129839	1.66412242710793	1.80795738258234	1.55370053227935	0.659745227363991	1.08088179765649	2.14224733775951	2.14850810037902	1.69549707470939	0.932750451317936	2.23715051214698	1.29730537257065	1.11945509082722	1.99058257345154	2.37339492893183	2.98284614499704	2.15494664624518	1.05727732250577	1.30571412775391	0.534313025898857	2.1463868045347	1.05465101059166	1.47882190323384	2.38931666720473	1.77584562184383	1.99117789215259	1.66028184151368	1.45995282092167	2.90792052660412	0.718836905454081	1.77878431280191	1.26304617643606	0.278692119223378	1.29289877682038	2.00826329516522	1.03654507689214	1.22105164156262		chr13:41344498-41358101	NAA16	0.0657333	0.00432086	1
chr13:41487848-41534201	1.31214477842215	1.13469859116018	0.962213775756524	1.14643989112637	1.86139224844593	1.18187075055446	1.10684731722494	0.447758684689576	1.1894519461059	1.61513428345314	1.87960497955736	1.21294772390511	1.74926355632391	1.64999391204987	0.433849246492101	1.18368488757912	1.33486812647871	1.54513705526294	2.17329362470415	1.37644778235864	1.88643154099333	1.12360017890666	0.360824520699601	1.54980254342016	1.77696975442611	1.39238665884338	1.84929784077041	2.6834478526389	1.91993999612582	1.27368557177972	1.40942342984594	1.32076672224818	0.912017740817332	1.11338552256013	1.03567638249441	0.141741528477401	1.81021583018768	1.7847410986988	0.833894054780282	1.6197220268658		chr13:41487848-41534201	RGCC	0.185223	0.0343077	1
chr13:43026898-43094751	1.29075909762325	0.786430019847376	1.42111025473532	1.10128318809719	1.61525071853986	1.39738754168702	1.229495832512	0.509066317179022	1.60756548351561	1.352360191834	1.26417989335497	1.27494156666095	1.89976634321886	1.37928919681734	0.898131646458012	1.36386523239665	1.49966077969717	1.27918249196752	1.57604218793136	1.22502385063132	1.04906790723393	0.455574528509715	0.691178051987853	1.23228550070827	1.12083649684615	1.04931878583871	1.83374887102418	1.35001458714219	1.56522932256016	1.15931509949071	1.28413395023661	1.61185483180236	0.740799466412297	1.15439483977371	1.29825330492298	0.244874673247683	1.49377171334758	1.14270688514185	1.12937873498424	1.30026124525019		chr13:43026898-43094751	RP11-460G11.1	0.703563	0.495002	1
chr13:45122994-45285501	1.4311799814975	1.63059023612166	1.52192210032186	1.23780863440772	2.31817325008938	1.15013951714377	1.59637580844715	0.546259026011445	1.10478157756043	1.785352405577	1.57483857895107	1.9540802317985	2.44237269592622	1.6946483872562	1.10641826080404	1.79927945774145	1.98853871347326	1.85220618800101	1.78015275259525	1.79986815455871	1.26500922444155	0.560406557300717	0.566546103136851	1.58169586576579	1.7426955577601	1.73530513400876	1.99207324082442	1.71148200840646	1.59969714670124	1.49782469962222	1.43567082039302	1.46457766254792	0.630973916394144	1.63057620033449	1.48602610025764	0.529931071428133	3.12723950061993	1.34963693510091	1.63305257919555	1.61403574353533		chr13:45122994-45285501	GTF2F2	0.226574	0.0513357	1
chr13:45681348-45717551	1.16312759879969	0.959504341219962	1.2242126109195	0.784208978832482	1.36048022901489	0.646867725275163	1.66137014769002	0.511579364984869	2.16151684523267	2.10255324912815	0.965805010468117	0.537712640432609	1.9822383062598	1.52564773466984	0.573789884276295	1.22376641852161	0.512190556499765	1.82745772829318	1.51980548919332	1.43469398710378	1.48157496651653	0.591486301330024	0.310730194440585	1.68655834736151	1.74195931197729	1.07128805509924	1.12816419464146	1.98031036759955	1.30385840702192	1.31429587891653	1.64968263162222	1.65523678747765	1.20093604163217	1.1897964733794	1.17225708903274	1.09626487842871	2.24614259074807	0.992187258043029	1.17405465127518	1.52574967623096		chr13:45681348-45717551	RP11-154C3.2	0.48081	0.231178	1
chr13:46568998-46621201	1.19040896794012	0.828843330372637	0.842416017321449	1.00862543053129	1.59919021806358	2.22306875326404	0.955281340467614	0.459948220887851	1.50114982459324	1.3235075157063	1.48439587159973	0.860153085213627	0.882799018535714	1.31494516286308	0.899571610495331	0.970943040220283	1.33597822858996	1.34371051865298	2.2203167924491	1.60807063519472	1.17953502120847	0.800758719495764	0.668017312092999	1.29970322978508	0.659612127585465	1.03082103177873	1.68199662391689	1.52090111595301	1.9676127992658	1.81892270070056	0.931996425094801	2.01126927060501	0.756418607173848	1.06140106550223	0.779133401708912	0.476089078938435	1.60398746959412	1.16954944262231	0.549026746303283	1.30353491867134		chr13:46568998-46621201	RP11-189B4.6	0.312923	0.0979211	2
chr13:46684998-46710801	0.953371486029425	0.625885608883036	0.877973344528664	1.15709363882268	0.950248649777819	1.96056157106334	0.688146019264806	0.297100109261296	1.17566426756047	0.765739345316275	0.991412565068246	0.573079324252792	0.76474217054928	0.744518349920924	1.13454856021652	0.359998075575374	0.657623433408456	1.35666487559847	1.10352296350734	1.00784082913438	0.862216464551658	0.621063222558	0.708067179476952	0.866781666413255	0.690004262420283	0.935519425503158	0.859558109994913	1.45943254813825	1.51432329763056	1.35497021394564	0.800216328429666	1.49861839948434	0.534317495765006	1.02766687131546	0.670711469273035	0.36414988376613	0.832511253240892	1.10383335911503	0.712843080712872	0.720234048981574		chr13:46684998-46710801	RP11-189B4.6	0.285512	0.0815169	2
chr13:48208148-48268451	1.34810461176198	1.19057931873333	1.33012579084697	1.32895850429044	1.5508427219173	1.71292202576571	1.15837380851721	0.727460417929696	0.952588089054133	1.45976960434779	1.78762187987439	1.360401462062	1.2029180128738	1.79779559402197	1.61050623464627	1.1198731344004	2.2329033094673	1.20164031246913	1.78773264377946	1.74007801421556	0.910980390209074	0.61978000525659	0.592604037942488	1.85701699249859	1.05439047662667	1.43528353454219	2.35292007848584	1.38197178593678	2.36392530917785	1.43771729269099	1.38817331270787	1.63744999644279	0.861465640088424	1.4277672303731	1.07214879871192	0.37991074759688	1.10182551819982	1.80001404428011	1.14052491799683	0.899705435233159		chr13:48208148-48268451	ITM2B	0.44558	0.198541	1
chr13:48306245-48333301	1.68329739629052	1.46322175282186	1.24954172537593	1.08722796333105	2.37273007918329	1.45338784003222	1.69902723709214	0.51015393427073	1.16058806835542	1.16795058458109	2.13936477898112	1.53558047393208	1.61824163282688	1.48210848017233	1.60790492223649	0.587129807225079	1.98887026518617	1.59762651358728	2.11575411253389	1.14162677105387	1.33609993216457	0.544534507211461	1.09170787129608	1.80947904081912	1.02374642170666	2.09982889549107	1.7665083088231	1.84965595440507	1.60586828547755	1.28455656363785	1.36454146388038	1.62036927571955	1.24169953729673	1.56489985233215	1.22447822855571	0.322667773313571	0.834259340509303	1.73425854209262	0.797940062113128	1.01233472564228		chr13:48306245-48333301	RCBTB2	0.302243	0.0913507	2
chr13:48389448-48602701	1.79905101866052	1.67508684539865	1.67033956016416	1.3479273344936	2.18265627539643	1.97860417783996	1.58148607661241	0.675998387221417	1.51302849548129	1.77620888867029	2.56625646293928	1.97642012158419	1.56371439337821	1.9714569596589	1.79023270531516	0.80996029864005	3.3314573011584	1.4813236877056	2.08938915523428	1.87917958009484	0.905386416658275	0.653884612283919	0.665939908459708	1.83713942452497	2.2506025680551	2.1258108941713	1.87818423763204	1.9856904040956	2.1063453639614	1.56385601212759	2.12952577650426	1.36983428350566	1.53369940459878	1.71564250917061	1.2713153221013	0.379638126511559	1.22625649047126	1.79722866434147	1.23647032886213	1.21214663654253		chr13:48389448-48602701	RCBTB2	0.610132	0.372261	2
chr13:48981698-49164601	1.60211674382563	1.83070319844934	1.52957191826806	1.54922294561193	2.70188782488245	1.62421401433185	2.10726700458611	0.605667744685474	1.43197893422535	2.72720006817609	1.81676441529591	2.64554121067348	2.37738624835721	2.44112569440644	1.52581072299487	1.61516903203326	2.26577303608487	1.44830812200387	1.85807419698744	3.69964074230247	1.48801328471102	0.520180005287931	0.750973684898394	1.920274473945	2.06711267458365	2.08552092905627	3.60996770208851	2.05893378441437	2.13178167255222	1.42355925008585	1.93721850663041	1.63842102476208	1.21293960273631	2.04360832163048	2.03746635202234	0.460721377501295	1.87465398432286	1.92883707845548	1.43196394250288	2.15684091567914		chr13:48981698-49164601	FNDC3A	-0.0724678	0.00525159	1
chr13:49972398-50151851	1.24091713560741	1.0841112806067	1.39185849657592	1.14286729485535	1.74497453341978	1.76558184950828	1.19117064350263	0.79809695230903	1.48937690881759	1.03361097221564	1.72635120891575	2.02087795947641	1.50912032897604	1.81086817484754	1.03837386487151	1.03901282961084	2.33286232997115	1.46881831511154	1.96739134445264	1.78947882060154	1.48464079564246	0.545538831824124	0.486512447487693	1.97848792720892	1.04845558146896	1.14807013473873	2.01013957808931	1.78169303494394	1.8788454962973	1.52551063911858	1.49740867874701	1.71098688390316	1.04391622414383	1.39940159484677	1.10196996849762	0.383364684137864	1.43789885736612	1.53184816663488	1.05802480025546	1.34731180777408		chr13:49972398-50151851	TRIM13	0.387523	0.150174	1
chr13:51931748-51968951	0.736939496682202	1.5354895758599	1.31507686933215	0.940425928879528	1.75059601095451	1.87864308451087	2.10526259230342	0.463784908874955	1.21999095577668	1.87770827076121	1.1699199152531	0.929804605317795	1.42057222893122	1.85359899624826	0.727758019072964	2.0269391219765	1.08743211920407	1.77749966923294	1.6796495138342	1.34141022117355	1.15783675514449	0.541461131046412	0.415749294309048	1.17151299056086	0.535271678352957	2.13106571389961	2.19894803508176	2.51478911830645	1.93129728785477	0.967343896565795	0.999801491833669	2.11647427774714	0.425935082132136	1.01953718448216	1.61874384061751	0.45974991877932	0.774846336923049	1.94205678430995	1.19756583119511	1.34346669356772		chr13:51931748-51968951	FAM124A	0.420263	0.176621	1
chr13:52442048-52493551	0.810509906152133	0.547355129119264	1.09750691296488	1.0962327605821	2.19317283603756	1.22421385121806	1.71297854063789	0.350931524785665	0.871908837236129	1.09061210489479	1.04528036482408	0.91105114521632	1.01781556687933	1.17582887624604	0.663956191967976	0.897239871425685	0.813311295040799	1.18732894135308	1.25957732715012	1.28178891141511	1.21614640906237	0.255638424559572	0.331641577579442	1.04062611846059	0.892000003420574	1.62649531842733	1.86131313012527	1.19659779709824	1.47847882932462	1.00111332743094	0.581810782925971	1.17759004904281	0.525701915253678	1.08658177330551	1.34391813591916	0.272180661149888	0.653961963606838	1.29029500630219	0.590489129782656	1.38671977623461		chr13:52442048-52493551	ATP7B	0.413974	0.171375	1
chr13:65630298-65673101	0.781519836558297	0.511779572588099	0.683872467223406	0.808552670554593	0.263227298209928	0.694774660404782	0.587260136538344	0.435473407183249	0.875419183012202	0.672946219038831	0.947410833899466	0.679845725738919	1.56018013928524	1.13305550064166	0.369268229049811	0.768271065356808	0.703931716248813	0.862519234353363	0.745212803779879	0.785975491644343	0.594296518568643	0.270992527275974	0.425509961438123	1.16036804391251	0.42885986819135	0.909862609732644	2.69933371529175	1.16369766406099	1.23752683970964	0.92985593627624	0.698114318689995	0.91164014236442	0.191961727372468	1.94423948835946	0.933737925410026	0.195916865760849	1.14126645065941	0.930971616159221	0.544414910092736	0.868104394360978		chr13:65630298-65673101	MIR548X2	0.241847	0.0584898	1
chr13:73676998-73724651	1.37543998815604	1.40508033988441	1.50420500357232	1.24673798490957	2.14582128867815	1.67438883044631	1.15922110004958	0.797077285800182	0.782960781569959	1.17647224356571	1.78328608247671	2.29706590014382	1.28354405480875	1.22663600191592	1.00903714864726	1.07514778627383	2.66504104323926	1.52416274387181	1.56886529169319	1.28864332525003	1.38991294326177	0.554997899760096	0.670995911801791	1.16907627138965	0.669648030450866	1.48634640604684	2.2885572054921	1.37096709408231	1.49590911401934	1.01149793484241	0.969249216463418	1.36683827618349	0.675245244422698	1.14989122350833	1.13441614496724	0.354856947312696	0.829879537048985	1.33763051484192	0.974832435122952	1.03626906853392		chr13:73676998-73724651	RP11-474L7.4	0.37196	0.138354	1
chr13:77001748-77030151	1.34153882868358	0.967413971847459	1.05278142671692	1.43184711490652	1.89231376118808	1.59406779262346	1.75830056712394	0.361688794752695	1.12974372191284	1.87796725614753	1.4604128443642	2.51879718234752	1.01498525462211	1.93337715227574	1.32728873294431	1.07005425385624	1.77886917259604	1.30401518454076	2.09474600367695	1.94218495764262	1.28005087772221	0.628365553008919	0.360766238454354	1.94525368060926	1.36312220461214	1.12125631366131	2.48939010058595	2.02575229377832	2.2515840357859	1.67414052053874	1.25436875350126	1.63375862212806	1.09766905725396	1.48933818304408	1.23106885191051	0.449086262257851	1.50049786009882	1.50756258984275	1.16889150465758	1.58665470841259		chr13:77001748-77030151	AC001226.7	0.130869	0.0171266	1
chr13:77280098-77340801	1.21094174924905	1.02781877626855	1.42234538308254	1.47084767415142	2.32506799731959	1.83711639136922	1.55085493251061	0.653749261544386	1.10539651215099	1.88312005099213	1.66212576599032	1.95233699220162	2.17156118855173	2.04306760718314	1.31425473005009	1.30780500768062	2.2362797340397	1.64763975281958	2.08760492648017	2.30722125862597	1.56795565270479	0.532340990419187	0.474367313905247	1.96400615917114	1.29779738187712	1.94756385181182	2.47215147880225	1.61492849502396	2.27587632120622	1.52200828956552	1.69300363339834	1.67107298724073	1.06713206344894	1.48154893486637	1.54981118006284	0.438122032990035	1.4254138347592	2.10633337052081	1.01610434357699	1.48289160924974		chr13:77280098-77340801	RP11-226E21.4	0.187545	0.0351732	1
chr13:77717398-77731701	1.45561036136926	1.11316963650799	1.26965214928471	1.83003178967906	2.71665728969574	2.38132068993119	1.61082128858056	0.72658796950356	1.36013843791988	2.54784354554749	2.04561709544982	1.40738264023625	2.08571900671253	1.64701751742023	1.23521493127649	1.40933056053199	1.80921433589911	1.29899338275968	1.57799021291176	1.73203874510805	1.38216668492553	0.460974867646967	0.720844176253676	2.58404708806356	1.45825014872884	2.08575071933213	2.55840405751793	2.25551123854673	2.02810097963628	1.82327059340876	1.6002565629386	2.71821292962317	1.10116194991141	1.52295191400373	1.35480340746914	0.354328670754417	3.06088964190619	1.60364389900638	0.820861061233424	2.25361381210924		chr13:77717398-77731701	SLAIN1	0.356471	0.127071	1
chr13:77891898-77915701	1.76206310806457	0.737134851469194	0.80669034948917	3.27914342181246	3.23762219975039	2.20608551116169	0.833537587093915	0.549355740246379	1.34294817286814	0.776387581015228	1.10516399194508	1.60058974547964	5.45344704544565	0.822782447444247	1.36852119717069	0.877472369370191	1.2625695310687	1.57765685018996	0.844945479423694	0.704769630226202	1.06669749345094	0.108602932532054	0.544192422815985	1.78756765638772	2.76398540566982	4.13916695883348	0.982093447012875	2.02945060056616	1.43420455490755	1.2849256129565	0.827823918688281	1.66522531550915	0.580943902090063	1.44775717031179	2.44581380563972	0.286832867046303	1.47469797038569	1.56439764900183	0.672143469483341	1.41763688815439		chr13:77891898-77915701	EDNRB	0.676738	0.457974	1
chr13:77922448-77972901	1.87593923440148	0.44899537218891	0.587567936029845	2.09083445133779	1.08149618301538	0.883766712450325	0.470081969273433	0.358942424992293	0.981081437136988	0.774057110433004	0.696590143361619	0.649712328001834	1.77386534830035	0.641343447448493	0.916028903583379	0.734877806981822	0.516934656365166	1.03654655398607	0.734860109870375	0.414500022559381	1.31150237911444	0.149729795909817	0.585571109236912	1.30943306348182	0.862452792256741	1.57412546304532	0.453961759952078	1.01617144275351	0.826267343869007	1.13406324993819	0.578652595699393	1.07639576080053	0.468765532091863	1.40006927905468	0.703842871477394	0.161571772198374	0.964953362692392	0.889161574238449	0.511090308224127	0.90950036837729		chr13:77922448-77972901	RP11-318G21.4	0.761287	0.579558	2
chr13:78020698-78066951	1.33051480804219	0.556270625782035	0.646645390103631	1.67021841734285	1.67393755887384	1.09609092159479	0.705682155200001	0.455085874288201	1.01233574677123	1.23115224415271	0.751652428106854	0.68090965480382	2.11253342091256	0.689267783075735	0.431068125671389	1.20429814677553	0.464642223932449	1.45368970944054	1.18372786561658	0.686593000478724	1.43280844960111	0.256081009135173	0.524364316145069	1.41829167813963	0.695739471175767	1.71586142598274	0.492388339979947	1.29145988472966	0.991573847047627	1.2292404100632	0.543435015238105	1.40572230051974	0.427201042303792	1.29407060322928	0.773652346384941	0.365972262447802	1.09733541249143	1.10552634267262	0.578155915475102	1.36092260755831		chr13:78020698-78066951	RP11-318G21.4	0.681265	0.464123	2
chr13:79367598-79411501	1.45466188389889	0.865951521979653	1.09428339003592	1.83254529544269	2.26406596646324	1.50914770594921	1.0446722971399	0.477423398762273	0.922500958989845	1.52480079850586	1.16098225824464	1.42497353628227	1.65188177589532	1.58674492549883	1.45160374782935	0.815328873075351	1.6628542124978	1.40441445256048	2.00685981702028	1.78996019158892	1.66210441363576	0.608359539143474	0.586067685640536	2.05525938700429	1.14929705917309	1.69805510399716	2.32180879011819	1.56548383955238	1.8661996187635	1.51632819311096	1.25860295436636	1.57664800298512	0.713602033746726	1.42819152860111	1.43749492613456	0.356482377201601	1.33919990177118	1.57643674932406	0.860170131888673	1.64547372340716		chr13:79367598-79411501	NDFIP2	0.0828853	0.00686998	1
chr13:95665448-95765301	1.46016813153963	1.32806325217466	1.52764909070562	1.03780344699886	2.8973163120944	1.15946974092731	2.45260461016009	0.525234453860876	1.10762277215061	2.21617921650094	1.4069030916525	1.5682211715984	1.87519010061448	2.18372309434391	1.35305054763809	1.16084725059831	1.65050203298056	1.6246616413307	1.79289131365871	2.52742312034727	1.96169008212725	0.442553485892818	0.51346963588361	1.73555985611848	1.37483578325482	1.822750333721	3.71666699111486	1.54082944168503	2.05560991233354	1.3279796083178	1.17587393030956	1.38600662660472	1.24732694217144	1.18972489987755	1.6920999834904	0.453998349224093	1.35508557514214	1.3828977122734	1.4229063577605	1.71764346836992		chr13:95665448-95765301	DNAJC3	0.222729	0.0496082	1
chr13:97211748-97380151	1.44847846490523	0.961650787888939	1.21898950850488	1.09949947387643	2.81988157559738	1.50713085299084	1.60601129156013	0.586606353274232	1.03642483922767	1.67041217348291	1.67798859274886	1.89820103665997	2.18408169662986	2.03202542081493	1.70245933646662	1.38775324614191	1.89467189416019	1.61071867704928	2.22352172373959	2.83385732901731	1.45166436215453	0.622948083269069	0.351444235730123	1.79494116386333	1.34831547685573	1.19013386494638	2.90606646466414	1.7510300727194	2.1251624140397	1.34445527100796	1.46745003874828	1.43707725849696	0.883367710752154	1.34673575962783	1.82519127373755	0.564419060758916	1.89947324587289	1.4017478117212	1.504225517939	2.14720964186977		chr13:97211748-97380151	MBNL2	0.323058	0.104366	1
chr13:98429198-98581851	1.20488924307329	1.20609150773769	1.3472115974923	1.35069148961558	1.88653172196365	1.94586251487931	1.96686120023939	0.594812938691784	1.65106122393545	1.84414753820862	2.05740475833792	1.25936716001516	1.53548676610095	2.21942371823725	0.98775430445207	1.12694335357414	1.80750919259832	1.90282280950715	2.49049966403825	1.88334325060157	1.87236862614262	0.909766394358775	0.462254908270392	2.05140695677958	1.02869845565277	1.6854065369247	2.7113218963283	1.93977428168756	2.80778222964062	2.11798383837628	1.25540439043959	2.18010588605902	0.851521751837776	1.47283248474713	1.25253237962546	0.565475341937457	1.51543107042156	2.07988103280066	1.0056343879658	1.55746808362489		chr13:98429198-98581851	SLC15A1	0.124199	0.0154253	1
chr13:99203407-99241301	1.10909155140683	0.943491954835082	1.05811421040671	1.24988408439863	1.29813132494539	1.93422562396234	1.14057009175207	0.43348826967397	1.08161529279494	1.12303861834247	1.68441103812119	0.739115024484665	1.07657604634786	2.00118787667832	1.15673920651124	0.94867341367232	1.14323139686716	1.94463585782762	2.30122357849145	1.85874533251303	0.792795796390156	0.687429634764048	0.271167725186834	1.81513322364648	0.509171205990625	1.06555606173355	1.70550508051581	1.60935135170185	2.49159098674657	2.05322672049307	0.877212886774903	2.25591503103665	0.770410916488806	1.58243762539924	1.10536715945812	0.357603270141775	0.781967365184354	1.6607009120577	0.62808166608791	0.86344767103515		chr13:99203407-99241301	GPR183	0.271864	0.0739102	1
chr13:99255048-99304994	0.936106481703487	1.04131836111557	0.893714381283309	1.37209861217763	0.781445085316063	1.89321742817229	1.187170408333	0.508396073461212	0.997910684606455	1.63099986288829	1.56347721704595	0.775618030761165	0.931637413406559	1.95231503390542	0.888544905713823	0.9328680413622	1.07326586424665	1.44179908277173	2.43189405045108	1.56290755305432	0.734769649763751	0.725777154069032	0.356517830089475	1.21635699133863	0.70243563993795	1.17319051242092	1.40097710181751	1.59003229850526	2.76057519207198	1.67985992154082	0.898835503152662	1.92412075342353	0.677488957998639	1.17092664933968	1.24134352149761	0.253895141221701	0.74028955196162	1.87510492201526	0.794601301984212	0.798381658784914		chr13:99255048-99304994	RP11-178C10.4	0.207837	0.0431964	1
chr13:99321148-99393051	1.20390097828871	0.895790746335409	1.03484477755247	1.44806891812836	1.53694158281903	2.18068126600058	1.09118856270614	0.410421867646884	1.07317983631728	1.61166292960985	1.50855080222647	0.808203854000111	1.40752197680755	1.71251165708267	0.550589686956871	0.657689523847149	0.914631570232618	1.33549820745737	2.08013282710379	1.51377360910923	0.964146273091373	0.745306442921829	0.522602457351532	1.34704018752333	0.693002474159422	1.10226748934301	1.36444912471255	1.41607782639631	2.56632823347453	1.45639271954375	0.775246709675243	1.78305077793557	0.983529469277214	1.17373317050176	1.2821996484648	0.510890540521962	0.67429159130715	1.91227949355743	0.94436289978989	1.60903136465579		chr13:99321148-99393051	DOCK9	0.293132	0.0859262	1
chr13:99494748-99572801	1.16972137032517	1.16478584234035	1.27425842696723	1.03551950319676	2.32932991602093	1.80316069889461	1.25905540747673	0.559171853373016	1.47309498345363	1.6573609581254	1.65689872211007	1.51575000289585	1.60619356589881	2.00171546740624	0.905295606526626	1.25074782170864	1.66215393676942	1.3899067115149	1.98938931351209	2.12577848304168	1.3848172662667	0.83075867698788	0.450175534565749	1.80739367426483	1.94390702110309	1.42824830329803	2.18887958604466	1.70579937448098	2.06447031540703	1.73673995101501	1.34394381910624	1.52767100738504	1.00708705920606	1.48917768234074	1.52131570429276	0.546012262532285	1.67838366467924	1.85687738961177	1.44213329006587	1.56925438102033		chr13:99494748-99572801	RP11-214F16.8	0.0978241	0.00956956	1
chr13:99856848-99901701	0.8894357943468	0.584910782160101	0.868014914302829	1.23093506399093	0.936603621650591	2.60103985514412	1.91441301616356	0.63509133519043	0.949171979832598	1.58096687455549	1.51711029523437	0.554382205487466	0.874197919988431	1.1196602373203	0.44230744925926	0.963692060458932	0.420587412570315	1.4726292543204	1.13837026105203	0.738567195547169	1.05058462868675	0.352395116951839	0.491596092370531	0.854498689698473	0.296479108606356	1.56861974313979	1.83603904934118	1.51761021478832	1.6475090997163	0.957298879177664	0.816242993633269	0.885992729462238	0.640515970296781	1.08711482839032	0.525724916791319	0.365007958052468	0.872720815908821	1.19309742035635	0.687783882443528	1.5449032082789		chr13:99856848-99901701	ZIC2	0.20055	0.0402204	2
chr13:100462448-100544901	0.907317798048172	0.862254683984505	0.986860340930359	0.905902033082027	1.01680637781464	1.89563910718039	1.63131083013861	0.428259162314699	1.32180951706043	1.10949499931154	1.09974799869718	0.647844503937604	0.841279951386192	1.25372162096904	0.872246892810589	0.818939480143952	0.850730918475275	1.64522540888953	1.62656090232396	1.27330159070956	1.0654368254838	0.868459570949404	0.549253463346413	0.984623300756055	0.565334678504783	1.32173826868431	1.56933435155107	1.48665730007759	2.05750532431655	1.34807402723255	1.00898434767148	1.51916944817095	0.725606681468114	0.896106223847706	0.812643800820755	0.344214707168525	0.641877220401852	1.2501976397223	0.794416579252829	0.807145151115907		chr13:100462448-100544901	ZIC2	0.292931	0.0858086	2
chr13:102588148-102640551	1.59335652867541	1.12767745781478	1.50944646260804	1.25781144684886	2.18488042744074	1.60554480299408	1.93496116399666	0.59981709252814	1.08696060613413	2.88809539468201	1.50208115309877	1.81698144770157	2.13852926619568	2.32756478343083	1.61082859253446	1.72216828012476	1.86499249870848	1.6080068588456	1.99292354306641	1.87953288382175	1.86788702189236	0.673809487150533	0.841996785502143	2.52800620840439	1.23835452634951	1.96492914741583	3.29646385830715	1.52697257292089	1.97024227465751	1.31662346984864	1.09938399119857	1.37641275403109	0.731926174479802	1.5694796467171	1.61352998470145	0.353007947300885	1.50843082424389	1.57521569612838	1.46839901606139	1.88507789647148		chr13:102588148-102640551	TPP2	0.123383	0.0152233	1
chr13:106514948-106571151	1.05561491723152	0.725379520602891	0.897508487918675	1.08582072024004	1.22285525017246	0.954796592897863	1.30618743242254	0.52434081994158	0.872094992052791	1.11143011499947	1.10986147107445	0.834571713421329	0.708807576719549	1.08351630250475	1.01081304686779	0.635477057592526	0.747752143008798	1.32388326395845	1.37287455918912	1.29117796526172	1.52403337735413	0.543727863233206	0.3119557089344	1.02920350857851	0.657554913011542	1.2800021027877	1.9860734612227	1.35906559093159	1.41788457548229	1.14450710716229	0.78338230606075	1.23877935474025	0.507159950590156	0.857743732036015	0.57634509871878	0.31400989614855	0.731054670694516	1.21009681774606	0.671386614096362	0.741737069802002		chr13:106514948-106571151	RP11-282A11.3	0.279779	0.0782764	1
chr13:109744398-109794451	0.67871479075142	1.02130708593416	1.09622398544988	0.918398150199643	0.445026779653754	1.18743952906004	1.04554188685763	0.41350707868416	1.03304854331691	0.916806671049953	1.30169662111638	0.543074561719405	0.237778302948169	1.42759787624191	0.629537090601659	0.700254139976998	0.898372424390756	1.78431952937354	1.63045880254796	1.50874468096901	0.877505027819031	0.770071922905765	0.456321705556855	0.931170359568262	0.575523771643475	1.10029892569125	2.02397065880387	1.80558237107542	1.95378460024656	1.80225863030587	0.739853442160986	1.73758034184423	0.600485018981935	1.12029369311235	0.479281950247085	0.328656670852987	0.373948836164361	1.28636950084453	0.790359660605776	0.355444172791327		chr13:109744398-109794451	IRS2	0.258579	0.0668629	1
chr13:110618082-110703679	0.983184425235475	0.851047863934502	1.06828683697832	1.02193510485274	1.38317658336093	1.66862204039957	1.0378507107036	0.453247267276496	1.29912556136827	1.06495558226823	1.17069122208042	0.895307146942972	1.10345715567031	1.49712657150478	0.415621504241791	0.695873656558802	1.04532925985237	1.46360761825535	1.8137964735019	1.51760215172153	0.90887442255914	0.745403919266601	0.314726409672108	1.17355742145291	0.637036299299689	1.36391104944636	1.69492755881634	1.49444898782712	2.10944163033749	1.68664374007424	0.817496596068521	1.53390662455261	0.644684699271188	0.86996101104633	0.884974602867744	0.270024315455397	1.06945992692824	1.54434218236709	0.634007667939048	0.933881206094409		chr13:110618082-110703679	LINC00567	0.176971	0.0313188	1
chr13:111159798-111184324	0.98925139237594	0.877545348067116	1.13291623682619	1.26252016978964	1.72192271320294	1.76465033095995	1.95561780340346	0.565103852522415	2.22223692672737	2.2667209255374	1.39943758160013	1.18905875804061	1.26648880939173	2.43640385044113	0.931425726071241	1.07717695161113	1.21039086701504	2.08405189605777	2.72329248908222	1.41329703680311	1.41394693750032	0.797299338302241	0.332196477681026	1.53722643069711	0.979594880857864	1.76550171362375	2.46932618617248	1.69190652388839	2.46734095273884	1.99551584157122	0.830492545225683	2.37894555351457	0.749975684998282	1.45330769530376	1.04377769861093	0.401151830085658	1.17252149101139	1.85430172031006	0.965249616951415	1.56134362927207		chr13:111159798-111184324	TEX29	-0.0453098	0.00205298	1
chr13:112543898-112601751	0.881148291198499	1.07856285356202	1.25456388944872	0.948918617001354	1.76697935279768	1.08535111888413	1.51040495136438	0.428987890212276	1.24316483185517	1.50818262843748	1.27777188970944	0.755849667063825	1.09937625833382	1.45679701018606	0.653638188253081	1.12148684845511	1.15080913165308	1.46817914027355	1.82874772016118	1.58656474582068	2.08522134646122	0.631934714362732	0.30880365690479	1.04984180241225	0.78716287175301	1.80658968259983	1.83350013804024	1.85221931421271	1.76543021825957	1.27832741378483	0.835290405413977	1.42358854147842	0.565679944219046	0.881989556654654	1.0960977371295	0.469882244561789	0.817635392563964	1.3716113376371	0.971662758882405	0.878211575383245		chr13:112543898-112601751	RP11-75F3.1	0.222094	0.0493259	1
chr13:112672298-112796701	0.550158367057902	0.942218126611452	1.03852315194667	0.75743423960731	0.815194148949491	1.3079204582619	1.03862036738546	0.314868031678049	1.49642570732781	1.16174900847108	0.920548881228641	0.99028717398114	0.966443855195156	2.01452954255783	0.510778844577389	0.556613379020348	0.843652959141816	1.6438054185185	1.57204175805266	1.24248909537508	2.7912924637699	0.656797496296713	0.292478790257082	0.802062682405675	0.529915277282915	2.20143468977142	1.93996596126865	2.08137602233777	2.20638713827771	1.37077876450232	0.965150039146445	1.22933904318858	0.427882848019437	1.18954523963765	0.635904197894804	0.176327893667046	0.342309314898579	1.45718300183651	0.940549806703867	0.26964616655036		chr13:112672298-112796701	RP11-88E10.5	0.390578	0.152551	2
chr13:112859798-112900501	0.421759079878276	0.868461065960864	1.03623381868485	0.492726131051636	0.710555687257009	1.31197957054574	1.0854434477613	0.324647814665631	1.13673451483992	0.941871082232909	1.04943042865323	0.788076291649035	0.834241619344954	1.54249052626288	0.417143353034524	0.629711454879603	1.00210011350218	0.796085774956599	1.46834017206996	0.727844450243159	1.33952860947884	0.417262340100993	0.153926456554546	0.284060289941966	0.445595154153799	1.75807178925666	1.45146437461625	1.46810476307904	1.8684027105224	0.98322555707712	1.06257885986404	1.05547447949907	0.40057657101673	0.910536485090448	0.505580295944967	0.231904479321688	0.214635861936963	1.08986018155712	0.837618375564511	0.219635409162183		chr13:112859798-112900501	RP11-88E10.5	0.356813	0.127316	2
chr13:113446198-113509501	0.780827952174737	0.964483994323525	0.95643527566922	0.986403784701886	1.55978687445742	1.49368414583192	0.960492189083542	0.308492651089415	0.965620252558668	1.28389696332555	1.13347507604759	0.530519126917026	0.748019496101962	1.4173903877237	0.754590956456184	0.716536594029639	0.882281888433423	1.43949140776625	1.37984936542345	1.23505776859154	1.23318003431789	0.642902263103631	0.294563815458645	0.92038159345173	0.516896425061117	1.11401457019597	1.710143083414	1.74382304674206	1.76129602108636	1.23085525846125	0.732943028030247	1.24144264741343	0.573287899042767	0.837854069203004	0.895904870046288	0.557694624687466	0.797837120600729	1.64486819803751	0.626993719770201	0.965272531298366		chr13:113446198-113509501	GRTP1	0.0597316	0.00356787	1
chr13:113587239-113655697	0.676022189743316	0.849668428217169	1.21470024229888	1.17881056216499	1.87900881495102	1.41204091959559	1.32306873268217	0.347688721687784	1.55614733969968	1.03485364545537	1.16279394716868	0.657532937397319	0.879068474241085	1.63707647076389	0.412134345268868	0.723102000897223	0.768338176147757	1.74883570503676	1.842433759951	1.28333490764966	1.22258025262347	0.70943513190255	0.286797413436082	1.17780468397594	0.394699947600977	2.08121680833325	2.35021117293435	1.74739399987478	2.06919140488476	1.6234994749669	0.586222422145131	1.6294712997637	0.352089442325149	0.968836407482888	0.933305358448785	0.210256540300168	0.616194474884455	2.69777352296934	0.513471384196915	0.740006221963229		chr13:113587239-113655697	TFDP1	0.147336	0.021708	1
chr13:113809548-113904451	2.80712398345535	2.55261525121634	2.16174381550329	2.32887357345491	4.95640244954026	3.57449272573358	4.42719931315704	0.393132107181973	6.19534249499741	3.37163463286668	1.70567042085551	2.18341487577344	4.54727319173286	4.60472326534823	0.741283188786736	2.41084400330719	0.979075605541973	3.24523142972055	2.90743422058556	2.874517760561	5.18594845807244	0.831729494804183	0.361813118540038	2.3446433621707	2.78434214657984	6.04912615240699	4.15672186496203	2.81381937296146	3.43958043257008	2.1932921606673	1.59478792878776	3.54559640694262	1.16566230715931	2.16120671844214	4.84568371239657	0.335586035961969	2.22899504134062	4.34115426332951	0.941139433007016	4.55988234286927		chr13:113809548-113904451	GAS6	0.742527	0.551346	2
chr13:113922648-114203801	2.59297251084004	3.32137415426203	2.12848970042823	1.90520492065186	4.06348767400425	3.14214879511282	4.03614323062722	0.674642728115263	2.84980398306815	2.6252434621114	2.85574769657731	2.62849131924033	2.93107299428819	4.85051590933793	0.714599326468652	1.93100355818313	2.9796600141137	2.69309101809696	3.00403529148764	3.07474416221423	3.64407227748562	0.754036903714941	0.338336678719462	2.79613792798217	1.87174869748135	3.44792336967238	4.70820779492418	2.81567335099119	3.20409697415797	2.57473634702848	2.03990893790078	3.26268178055439	1.04156197139087	2.31403914317177	1.84999562934394	0.581644232982635	2.10984970209932	4.64635580583212	1.30226122574294	3.54113948944403		chr13:113922648-114203801	GAS6	0.402007	0.161609	2
chr13:114222848-114347501	1.2610940474902	2.10838279174507	1.07347593483626	1.23631879574583	2.30257622704314	2.07879446996599	1.40316421134564	0.513565068162232	1.38897086460632	2.00914172737279	1.28537244073919	1.1136113603434	1.608402637444	1.75107943938221	0.886410877489384	1.43241925235457	1.20689101548079	1.66592267046522	1.61696814394641	1.33893897118104	1.48527323744707	0.558713697915256	0.447689071103893	1.4933273578721	0.897818070785	2.52483051645218	3.32782003494397	1.47651081115147	1.89081703258147	1.3128813446993	0.830542732465601	1.64869145525872	1.03051859770611	1.32839280430872	1.49343618262478	0.353066823030285	1.2634748164998	1.89262368353414	0.640207057844414	1.76588516032697		chr13:114222848-114347501	GAS6-AS2	0.526298	0.27699	1
chr14:21081648-21109301	1.11649460195232	1.2775065146972	2.0918937601372	1.06949275757323	1.21439214320581	1.22180047859539	1.72092895697988	0.422466981268314	1.51988628833283	2.00502874585606	1.93134722558959	1.73211435914076	1.5439537103984	2.16922179272179	0.825438587436505	1.19414452004088	2.32037455443093	1.91274160956349	1.79463973398946	1.70959262020299	1.64902342628999	0.887705024942704	0.234372928464191	1.93000690727016	1.60565286328562	1.59294569738857	1.75640492922701	2.35272940854522	2.67337126402245	1.68288523754906	2.12468411185744	0.96149874749373	1.05934555002651	1.48361205030148	1.45551465621887	0.522451586018789	1.33035268969381	1.470912004461	1.7347817038674	1.24120736400847		chr14:21081648-21109301	MIR6717	0.457451	0.209261	1
chr14:21193448-21266978	2.37761506088578	2.52644893615607	2.6338059363735	2.36090851984436	5.72308341340553	1.79433960932313	3.60321008486429	0.919628667813572	1.89002357203212	4.46212657897578	3.0813643273675	3.89811601630561	4.0157651738897	4.03315073104503	3.05101365243181	2.59597375355068	3.93065694853527	2.84290537709011	3.31739924473395	5.7677697125789	4.01703425997443	0.88838268259388	0.601977840439028	3.70230700054047	2.09135745425396	3.46604245171404	6.19137920797708	3.10209741488195	4.49978246382696	2.6822567916632	2.57147197614654	2.57680884615914	1.81035201572623	3.07776887694202	4.41534823121258	0.371511324719194	4.63331598041423	2.93183112562934	1.81108343493029	4.30457267125557		chr14:21193448-21266978	RAB2B	0.224886	0.0505737	1
chr14:22554948-22586736	1.10336852404429	1.20378232442077	2.0831578729942	1.12872498533891	1.87486887515497	1.85570399425993	1.30748337126307	0.546600296269693	1.38396425782808	3.01814652414865	2.20890901929557	1.26300588579259	1.36898392374845	2.45719102275411	1.48097076101611	2.13799952296183	1.79100068672871	2.48161435162779	2.03332789626928	2.25470207444406	2.10160367121585	0.606840887174922	0.45388113233174	1.89245320032472	1.55468025653527	2.09502882709144	3.10038247546136	2.20355348026064	1.82930219098748	1.5071668623189	1.65547458530227	1.86976079633353	1.1511612451813	1.14530857953944	1.84593538456511	0.534332816860974	1.35071075296605	1.97105894505064	1.57875344770165	1.1075400942681		chr14:22554948-22586736	CDH24	0.281859	0.0794448	1
chr14:22777648-22827381	1.20520537298066	1.33885970327001	1.98642685136423	1.01631608097669	1.84051137729069	1.51495809642459	1.61951582903156	0.66720389760385	2.17514883022065	1.5016400310669	2.0318211241571	1.36478006415601	1.13771686904881	1.96172997314332	1.13010670816641	0.724036130188274	2.43361202020263	2.26489603232513	1.98600515858208	1.64032275483215	0.74926302883938	0.705636867468757	0.364637898673486	1.33255190158394	1.17008553280399	0.917994997733292	1.60042142458258	2.29946189949635	1.50200967705703	1.93325628369138	2.45371124700867	2.37295227932331	0.698318145827408	1.36680181465425	1.20951314515449	0.354199310407681	1.4973750704091	1.13903899168812	1.69437813206214	1.45132090683568		chr14:22777648-22827381	SLC7A7	0.586819	0.344357	1
chr14:24929348-25032351	0.973885422682026	1.16521507264004	0.768740430829371	1.01516041680263	2.41384841898477	1.30620540104482	0.793646831965025	0.373140297125718	0.689880200376541	1.1401585023651	0.979456364548813	0.956978956543714	1.24889431371697	1.06718141702802	1.29343350331015	0.866910019249034	1.06039920426353	1.55037494861156	1.11548547360873	0.767186652277305	1.15732814470412	0.350323330863027	0.41261327847574	1.07257864572352	1.49337356289869	1.09125264259815	1.84491167855093	1.96254721847042	1.09913591913697	0.825106917513079	1.38248763791067	1.23679407157629	0.902815652407539	1.3236420221304	2.00066385084463	0.30751129173439	0.980328979818966	0.892840622374284	0.916354966278874	2.19413013073155		chr14:24929348-25032351	STXBP6	0.454586	0.206649	1
chr14:30610298-30659051	1.404450461242	1.05367326612854	1.45902339327157	1.11703810238251	2.56877097747763	1.27472972695146	1.6556078825901	0.654444513195756	1.28702203965983	1.64979512916789	1.47681252588318	1.76160751378056	2.22792226457011	1.45890375547354	1.17982926331267	0.957745332421754	1.3730481030686	1.29055018012251	1.51079032396619	2.78548863880398	1.65066387763417	0.294811231380422	0.694748256182041	1.72259833191637	1.148172951702	1.28023134160452	2.25083534295904	1.33855640904394	1.43118740112762	1.48581420892272	1.27164633197649	1.37672971104466	0.797227505916416	1.35098939866162	1.95533775760823	0.345766326563355	1.60963568816084	1.35845581275222	0.930933437983142	1.47575398680942		chr14:30610298-30659051	HECTD1	0.118726	0.0140959	1
chr14:35393698-35409351	1.29730334945594	1.59262030649083	1.50235693871048	1.80383282486846	3.15605053402221	1.6596701949277	2.31245130537683	0.675698059371694	2.46011237729816	4.20218330063519	2.02598140961633	1.46000459713338	2.61710582296028	2.51464805946525	1.48659481875094	1.38885277379483	2.22358182137804	2.79226490314112	2.14901660157546	2.73856577237498	1.10611473684258	1.29491171672205	0.557281211502062	2.85628822267502	2.3120777270904	2.19936539405619	4.23083992428637	4.1290971718046	2.07161201202852	1.94864463774417	3.0646327320127	2.59642497596555	1.5466772561209	1.59799273179667	2.8414883542379	0.782554464469804	3.10441423702443	1.43150846921314	2.01426195503656	2.33445656854448		chr14:35393698-35409351	RP11-561B11.3	0.299317	0.0895908	1
chr14:39063448-39117351	1.42068291270795	1.06812327223082	1.20995639457205	1.02939037128583	1.93140345501512	1.20167373636592	1.23630585424564	0.595569641428209	1.13396099325459	1.49349469240957	1.66940007753016	1.69335946456335	1.84093732680405	1.45558505728384	0.823548790096268	1.24395896969137	1.91880199784455	1.48604733974971	1.46855052631235	2.14247390507038	1.79823759490333	0.387777850942351	0.425273523598716	1.652281974322	1.17287304993955	1.44485856095271	2.48470567432813	1.56316186309673	1.37831559774723	1.3743020032764	1.40357865424615	1.39428413840922	0.940549677260768	1.75737057172687	1.44813595114823	0.362022782724282	1.85518706785191	1.09998358589078	1.21191448782391	1.13069908306684		chr14:39063448-39117351	RP11-545M17.1	0.0165028	0.000272341	1
chr14:49478698-49504851	0.652352776314448	0.473386331360826	1.05803695397247	1.37659365740446	0.845907787721546	0.891252081218341	0.656499367039783	0.454112511331339	0.785987578576792	1.45996792369838	1.53590458432187	0.961341868616039	1.71846654421369	0.980060778151154	1.44603491458165	1.09103173362075	1.25305140223363	1.29981415885835	1.08573228586691	1.51897842142685	1.50180350777917	0.351335077467408	0.539978128953042	1.49771994466406	1.29177916581965	1.18837580837946	0.797551031325383	1.40008892399368	1.00848240748115	0.968567962711617	1.93344550487579	0.861418662135431	0.86547323146386	0.954473126963746	0.75150998494737	0.282731540916773	0.95920657110232	1.07946181653728	0.770482041678246	1.5936602985737		chr14:49478698-49504851	RN7SL2	0.28427	0.0808095	1
chr14:51607248-51632401	0.781068868327655	0.616120007358103	1.4247263575954	1.30151514307293	1.16745643207077	1.39562211785363	1.39323288970548	0.393724018817344	1.77172617051263	3.89219344031701	1.15226790386871	1.12897398894812	1.65772881666565	2.09855288184744	1.69393694616539	1.47333011815917	1.10472979442833	1.57307835131483	1.27834989787877	1.50382903260518	1.09491643000419	0.467187052716394	0.674049032379307	1.0492436631993	3.447457313811	1.60306632851588	2.34124193853345	2.96901107658776	1.3489226603208	1.29670382189057	1.36068068591969	1.60428299874978	1.14446095221035	1.41102362445878	1.07072549690779	1.09446618665239	3.26831842743754	1.29846406140341	1.84336353820026	1.18762614212675		chr14:51607248-51632401	FRMD6	0.345226	0.119181	1
chr14:51639148-51706151	0.960815186959882	0.393073319349741	0.795972734430712	0.814237182305673	0.587181877442329	0.81932792774623	0.876563888050199	0.369450217299207	0.86194290207189	1.27975404328608	0.798236079224828	0.624463361786248	0.632623184253237	0.763798725667436	1.07163451302046	0.600522582052812	0.561916874227232	1.40110309789195	1.01038718978865	0.935369671311957	0.708826990553138	0.237752850129622	0.528031489967187	0.921475098129056	1.71921112749784	0.479369508449931	1.79372213655414	1.43828793424265	0.777307395192351	1.57058654572534	0.74799403005822	0.973281669970323	0.650954613121152	1.51180094457355	0.494742246160964	0.319397976119233	2.63310531749544	0.686049802733403	0.915061277859516	0.706042462857616		chr14:51639148-51706151	RP11-218E20.3	0.35381	0.125182	1
chr14:52239848-52299551	1.00271006580164	0.719493206269143	1.10865026488736	0.894206763779557	0.72538207994583	1.3226419251179	0.848440141905456	0.416772709782453	0.685868354941399	1.09268044485961	1.17993665357762	0.90713892409395	2.19243661170162	1.07465171918598	0.62137209990317	1.32021839607073	0.546695877294022	1.10707585549073	1.43027345500447	0.764883815046138	0.680902458723519	0.332970470695546	0.313533518459152	1.54772723867875	1.32881178427519	0.96991910943668	1.08055767526166	1.26865126774425	1.02644151073105	1.03058716743306	0.744748970171277	0.682928849363359	0.513807087594832	0.863847111696462	0.96785575102409	0.231301984446785	1.27603731760604	0.978981765437819	0.516966177033884	1.26211131805993		chr14:52239848-52299551	TXNDC16	0.0934616	0.00873507	1
chr14:53093198-53150827	1.4926193318945	0.69829589079154	1.60696840268111	1.05558422715519	1.57587993128697	0.911058570212136	0.948820752395582	0.490157628758159	0.84569146179757	1.29675983252701	1.28643904565022	1.14969489806761	1.90106682416359	1.46263126024921	0.993620971139047	0.950040003739383	0.947664852948293	1.26558381250108	1.47082116987095	1.82513945155153	0.982522991015003	0.27952422824672	0.520245153337499	1.35017155006927	1.22339492868979	1.44498149794953	2.14937517790949	1.24526922802316	1.09225530706771	1.56071448501224	0.959310187277602	1.24194024683261	0.872211367015813	1.12420275723675	1.39911353106025	0.390564550140707	1.34669763852732	1.22576922745738	1.12194147793871	1.39482527890051		chr14:53093198-53150827	FERMT2	0.219913	0.0483618	1
chr14:55055298-55074551	1.52076026317713	1.97666480223192	1.72238044716052	1.94106967432703	3.14020831978159	2.02165006424262	1.82624567523014	0.685798474688774	1.53373697738442	3.21170500318407	2.26998756380197	1.72665809299285	2.69677250546736	2.00981874772195	1.70123302074775	1.81817581058613	1.99410851658444	2.21229119954189	2.0342724154642	2.90860514614232	1.6046323143425	0.72776461475496	0.78152030077078	2.71397436945606	1.80799669204957	1.65551950480086	3.93863760785104	2.16504647342761	2.34469985686857	1.95617379289349	1.97494740166137	1.79751535601771	1.08655467970008	1.97785194545348	2.40120696099092	0.378767173127182	3.01135187039492	1.9748285329202	1.6070639945941	2.16756991180519		chr14:55055298-55074551	DLGAP5	0.0893498	0.00798339	1
chr14:58229098-58301551	1.55484179499447	0.897458688745831	0.980368710767053	1.38887516771223	1.93628987705865	1.09978564748938	1.45496546126763	0.635583581616922	1.03072963281924	1.40197971565239	1.62627958697237	1.24686421364268	1.59381783219921	1.35735479157192	1.06558001355646	0.906102187630507	1.41715962724251	1.51103411486955	1.40052431614672	2.03784048758185	1.59236663009868	0.384388377203193	0.415521253555268	1.85308451832854	1.2762216303806	1.13822906586051	2.88089321597508	1.4887434313806	1.17528305693767	1.83685495483114	1.35706135887215	1.39295992253043	0.903612142771814	1.62500712108663	1.29377748651285	0.238350150673076	1.63450909015823	1.36911604498287	0.935987321776957	1.38538724408714		chr14:58229098-58301551	C14orf37	0.280569	0.0787189	1
chr14:61700120-61766001	0.90936762725616	0.85182079890506	0.715117941509597	0.890855097615192	0.612896309953034	0.926670727074479	1.31154590901382	0.421201200109252	0.786454807907411	1.31705282175492	1.19724703761004	0.793074164144375	0.438643133650776	0.921170877055755	0.529645179971545	0.728673250076042	0.879394469885873	1.31639182776643	1.36526328826323	1.15107585521848	0.912616508981721	0.394270320318216	0.429017248137337	1.00419164283765	0.44276365591366	0.763734488573358	1.83035026607855	1.48960622486539	0.972237341877059	1.35286578233192	0.661973212598348	0.948403507890012	0.356011039592299	1.00835183665141	0.62936856821712	0.191483051837121	1.24286401087691	0.920078778939363	0.528527721970781	0.60681428102207		chr14:61700120-61766001	TMEM30B	0.23572	0.055564	1
chr14:63452398-63529951	1.08605091692888	1.06626302036737	1.89912983690257	1.21186725450776	2.08029042610502	1.3930814754529	1.32852429504092	0.481982935118404	1.1464063067745	1.49523142663932	1.67740753678935	1.52356734355219	1.56885885876759	1.68815598265456	1.36874074446465	0.91662060929882	2.0007713962653	1.73795969899583	1.75778192775146	2.09866856070153	1.31078044861824	0.681177196692108	0.498801944694729	1.59960814147805	1.87312861489244	1.40066820889743	2.03622016541762	1.71892243150395	1.646207001143	1.83834631529471	1.98693402323982	1.61504781058114	1.17303558419242	1.29109273590305	1.66015227856779	0.564858572234902	1.47515013941327	1.34940664945404	1.39754788247054	1.42581015821538		chr14:63452398-63529951	CTD-2302E22.2	0.283364	0.0802954	1
chr14:63969198-63993201	0.574121620561315	1.46387591365986	1.2754920973805	0.623129545145442	0.916277912163316	1.96396974245474	1.35925090584035	0.680642720037563	1.0557039991408	1.56201010309182	0.933974723647989	0.726796644254812	1.16012170383983	0.928591992639367	0.510766188059863	0.926334602541014	0.708884233036031	2.77785912438211	1.15853932312804	0.934082459131058	0.587730402303051	0.32159248620388	0.645126774675242	0.866560601753141	0.735567354427109	1.86750847102176	2.39041757152366	1.95137044437073	0.639819808944588	1.19647436135073	1.08783750478472	0.992705211377326	0.394749875840914	0.890943001790818	0.561608678213803	0.159987705441505	0.7157451321947	0.544960037420055	0.732348519056308	0.86847818610162		chr14:63969198-63993201	SYNE2	0.329935	0.108857	1
chr14:64190398-64276801	1.45395409670836	0.665397737155525	1.0393462279138	0.973319940808452	0.529820723262297	1.21774249912936	1.29691829528038	0.442906499154328	1.25837251833161	1.65652524648356	0.972435898552459	0.676141915914753	1.70454596044653	0.894367894835164	0.639309045079894	1.57623743275131	0.766684427743766	1.63171165803172	1.48207189196362	1.05458978246155	0.737884554047629	0.612989547098632	0.394078108358383	1.55853524467185	1.68561377382052	0.897163833981151	1.40954760597833	1.84802335199818	1.06449955369502	1.44244924496043	1.41500452947974	1.03796053954182	0.756031131823914	1.44219442735117	0.449158063403	0.735251242794015	1.87342456647486	1.02485230391102	1.32067994366681	1.79752145206507		chr14:64190398-64276801	ESR2	0.352633	0.12435	1
chr14:64498198-64524701	1.22189323644216	0.712346283626313	1.11596783117145	1.48342321356058	1.49269285638777	1.19488427373727	1.648603612452	0.516619333790618	1.11000801870354	1.65612194190674	1.63187457142019	1.12171144873168	1.13347013077362	1.34220222711606	0.90108928289049	1.01834315896663	1.1398715382115	1.46693659472242	1.76712293568288	1.86481393787574	1.09601557073594	0.543708121131145	0.981394031749359	1.94514191729761	1.52402616584444	1.1015766495908	2.12148279751361	1.52194289798384	1.33084004066493	1.77505269606864	1.22520927916495	1.2364502586746	1.63692571926743	1.25347834521365	1.00914149624323	0.331538991958608	1.04231240674089	1.07223730376048	0.874395676899595	1.05409588373384		chr14:64498198-64524701	HSPA2	0.256942	0.0660191	1
chr14:65272148-65393051	1.47090943962101	1.78188559009465	0.911066005572133	1.29109915506188	2.35251658245069	1.15365497175609	1.23812149770292	0.388433626122995	1.58350577274528	2.21207918550021	1.55613960730895	1.94425996244356	1.57868742723719	2.09664941934609	0.725210204856991	2.46687326927065	2.51015958760423	1.46803195518123	1.60592489234221	2.17131755950899	2.13393362050445	0.313638915164103	0.357951534680899	1.60167850496454	0.733630992175704	1.74277273825989	3.13992978999817	2.18623708615865	1.65400144319748	1.53116398100953	1.87399676717833	1.78382557696996	1.19198938886012	2.10444458866069	2.39151923015045	0.343456758589022	1.52943020569159	1.20102090186895	0.589060968544664	2.08347004646411		chr14:65272148-65393051	FUT8	0.48744	0.237597	2
chr14:65407648-65748851	1.38379683161599	1.44907558876965	0.688631831071372	1.17048323002283	2.47229803483885	0.8152666791224	0.852731205163767	0.387508440163514	1.19441339433253	1.69164920623134	1.14345507200719	1.16081495243821	1.23836933640078	1.66566386092779	0.626978160009513	1.75671305781868	1.61602986919143	1.37561123427151	1.43629119171968	2.4584287800225	2.93192295577751	0.175991999889789	0.367228125916784	1.28707197200161	0.444787743735831	1.09113225941338	3.93779340731838	1.83098645648497	1.02324680855793	1.36906811804877	1.12278168784183	1.55215714656612	0.702895986109851	2.46135456509934	2.00397426478933	0.193059936369892	1.42877650908454	1.0023284500847	0.463372883659514	2.13821217194965		chr14:65407648-65748851	FUT8	0.45666	0.208538	2
[truncated: 1,305 more rows]

## Sheet: 3_CRC_Motif_Analysis
motif_id	sequence_name	start	stop	strand	score	p.value	q.value	matched_sequence	SE	tf	gene
SP3_HUMAN.H11MO.0.B	chr10:133262000-133263000	128	147	+	25.945	5e-12	1.88e-05	GGGCGGGGGCGGGGCCGGGC	chr10:133257048-133306387	SP3	SP3
SP3_HUMAN.H11MO.0.B	chr19:13850500-13851000	48	67	+	25.789	7.24e-12	1.88e-05	cgcggggggcggggccgggg	chr19:13786848-13864751	SP3	SP3
SP3_HUMAN.H11MO.0.B	chr19:2113075-2113575	275	294	+	25.633	1.19e-11	2.05e-05	gggcgggggcgggggcgggg	chr19:1826448-2297151	SP3	SP3
[truncated: 4,341 more rows]

## Sheet: 4_Group_specific_regions
regions	group	meanA	meanB	avgLogFC	pval	adj.pval	MM1	MM2	MM3	MM4	MM5	MM6	MM7	MM8	MM9	MM10	MM11	MM12	MM13	MM14	MM15	MM16	MM17	MM18	MM19	MM20	MM21	MM22	MM23	MM24	MM25	MM26	MM27	MM28	MM29	MM30	MM31	MM32	MM33	MM34	MM35	MM36	MM37	MM38	MM39	MM40	NPC1	NPC2	NPC3
[truncated: 70 more rows]
[truncated: 2 more columns]

[truncated: 1 more sheets: 5_Diagnosis_Relapse]
